# Supplementary material for: Transfer entropy as a variable selection methodology of cryptocurrencies in the framework of a high dimensional predictive model
Source: PLoS One. 2020 Jan 2;15(1):e0227269. doi: 10.1371/journal.pone.0227269 (PMC6939941; doi:10.1371/journal.pone.0227269)
Supplement: S1 File — Prices of cryptocurrencies used in this study as described in the Data section before preprocessing. (XLSX) [file pone.0227269.s001.xlsx]

## Sheet: Sheet1
time	bitcoin	ethereum	ripple	bitcoin_cash	litecoin	cardano	neo	stellar	eos	iota	dash	nem	monero	lisk	ethereum_classic	tron	vechain	qtum	bitcoin_gold	tether	icon	omisego	zcash	raiblocks	binance_coin	steem	populous	verge	bytecoin_bcn	stratis	siacoin	rchain	dogecoin	status	waves	bitshares	maker	walton	0x	decred	aeternity	augur	komodo	veritaseum	hshare	ucash	kucoin_shares	ardor	zclassic
2018-05-23 00:00:02	8049.56	648.226	0.646824	1144.28	128.757	0.224972	57.6048	0.301944	12.3215	1.63591	360.258	0.288946	176.776	9.87468	16.5165	0.0751364	3.97631	15.1682	50.7294	1.00218	3.07876	11.5661	314.914	314.914	13.8937	2.93608	14.781	0.0472232	0.00794828	5.78627	0.0183124	1.28085	0.00385281	0.106645	5.22384	0.225056	860.186	860.186	1.15935	109.787	3.58494	45.8108	2.99768	79.1463	8.39121	0.00638114	3.46875	0.293561	13.0797
2018-05-23 01:00:02	8021.7	647.559	0.645016	1144.32	128.779	0.222681	57.31	0.299792	12.3088	1.62611	359.528	0.285711	175.821	9.8256	16.4569	0.0749232	3.96485	15.1518	50.0315	1.00276	3.05224	11.4918	316.285	316.285	13.886	2.95594	14.7723	0.0466161	0.0079065	5.8768	0.0182878	1.27828	0.00382154	0.105226	5.23204	0.22935	864.928	864.928	1.16596	110.249	3.55437	45.7506	2.99373	77.6151	8.31369	0.00722735	3.50019	0.29163	13.1072
2018-05-23 02:00:02	7944.97	634.975	0.635862	1118.71	127.068	0.220086	56.5769	0.291281	12.1474	1.60755	354.394	0.279397	173.296	9.59351	16.2199	0.0744883	3.89254	14.9303	49.3027	1.00235	3.01863	11.3003	322.799	322.799	13.4134	2.92047	14.5619	0.045568	0.00780773	5.78116	0.0180772	1.26804	0.00377422	0.103666	5.15206	0.223155	852.805	852.805	1.13975	107.799	3.44025	43.9826	2.88138	77.9549	8.08453	0.00720565	3.4529	0.284805	12.885
2018-05-23 03:00:02	7943.59	639.008	0.642607	1127.69	127.39	0.22175	56.5501	0.292698	12.2345	1.60983	353.143	0.281429	172.851	9.61769	16.3285	0.0751444	3.94663	14.8479	49.4295	0.999368	3.06085	11.3398	331.917	331.917	13.3309	2.99148	14.8928	0.0459044	0.00782628	5.77292	0.0182524	1.25409	0.00375055	0.103574	5.12928	0.226762	849.765	849.765	1.1546	108.116	3.46738	44.1789	2.8933	78.9237	8.09043	0.00719776	3.48637	0.286668	12.7238
2018-05-23 04:00:02	7987.86	644.205	0.64752	1123.82	127.628	0.222514	56.8417	0.298482	12.3169	1.62804	355.699	0.284399	173.405	9.67166	16.3429	0.0763027	3.99514	14.9055	49.7827	1.00036	3.08151	11.4732	326.081	326.081	13.4362	2.9883	14.9972	0.0463593	0.00783579	5.92543	0.0182557	1.27613	0.00379169	0.104104	5.13697	0.229443	853.86	853.86	1.18569	108.076	3.46866	45.7199	2.91339	78.6319	8.10878	0.0062482	3.49468	0.287554	12.8146
2018-05-23 05:00:02	7944.41	637.896	0.638255	1105.32	127.186	0.218275	56.3421	0.296716	12.0917	1.61746	356.484	0.279691	174.533	9.61111	16.1982	0.0756567	3.96498	14.7575	49.5464	1.00219	3.00861	11.3909	324.114	324.114	13.3462	2.95679	14.7468	0.0453177	0.00760126	5.9004	0.0183027	1.27567	0.00372781	0.103222	5.10029	0.225406	849.182	849.182	1.15798	108.195	3.44028	44.9325	2.90447	79.5175	8.1089	0.0079209	3.42018	0.283083	12.8716
2018-05-23 06:00:01	7953.32	642.659	0.639193	1102.64	127.322	0.220232	56.3612	0.293971	12.1218	1.61543	353.45	0.278598	178.704	9.65056	16.1891	0.0755001	4.00247	14.6631	49.3339	1.00217	3.01365	11.5229	319.497	319.497	13.302	2.99392	14.7335	0.0454802	0.00768368	5.77375	0.0181473	1.30036	0.00375208	0.10342	5.1793	0.22374	850.166	850.166	1.14642	107.233	3.4291	45.0072	2.92281	79.6993	8.13794	0.0079189	3.40547	0.280843	12.695
2018-05-23 07:00:02	7969.92	645.109	0.643342	1110.07	127.808	0.220604	56.6894	0.294318	12.1653	1.62081	355.884	0.280244	179.058	9.68365	16.3471	0.0757539	4.03352	14.8016	49.5215	1.00133	3.02642	11.5821	326.241	326.241	13.4485	3.05555	14.8359	0.0463424	0.00775296	5.82223	0.0182702	1.32761	0.0038696	0.10372	5.23812	0.224658	853.267	853.267	1.15343	107.314	3.40395	45.13	2.97675	78.1812	8.08514	0.00786576	3.46463	0.280875	12.7232
2018-05-23 08:00:02	7893.86	625.803	0.62692	1064.35	125.924	0.213748	55.482	0.289231	11.4587	1.5688	350.282	0.274749	175.367	9.48661	15.8715	0.0734725	3.87809	14.4055	48.683	1.00629	2.93582	11.1315	312.506	312.506	12.9585	3.03321	14.3206	0.0450065	0.00748003	5.73841	0.017822	1.29831	0.00380218	0.102217	5.04294	0.220698	834.831	834.831	1.12283	106.403	3.16562	44.0576	2.90332	76.4091	7.62884	0.00817402	3.36841	0.270427	12.5748
2018-05-23 09:00:02	7845.91	619.989	0.617359	1053.94	125.509	0.210724	55.2557	0.286615	11.4614	1.52224	346.44	0.271672	174.041	9.34848	15.6572	0.0723716	3.83674	14.3559	48.3728	1.00001	2.86244	10.9905	310.211	310.211	12.8853	3.03637	14.1034	0.044145	0.00719864	5.66009	0.0176525	1.27055	0.00376168	0.0996365	4.95558	0.217363	828.905	828.905	1.11579	106.341	3.11408	43.3531	2.84594	75.8481	7.59514	0.00757436	3.31234	0.270002	12.3592
2018-05-23 10:00:02	7875.77	620.901	0.620368	1056.43	124.804	0.210288	55.2319	0.286702	11.4546	1.52646	349.972	0.267885	175.626	9.27933	15.5735	0.0714328	3.79833	14.3787	48.2598	1.00368	2.84716	11.0115	312.039	312.039	12.894	3.01646	14.1594	0.0433438	0.00715666	5.63755	0.017528	1.24428	0.00366338	0.099262	4.97607	0.216227	829.762	829.762	1.10266	105.716	3.20307	42.7203	2.84129	75.8269	7.53872	0.00757122	3.31695	0.2673	12.2398
2018-05-23 11:00:02	7893.09	624.262	0.620986	1057.5	125.262	0.212613	56.1104	0.287809	11.5198	1.53866	346.611	0.272045	175.858	9.35424	15.6907	0.0718597	3.82627	14.4593	48.4302	1.00221	2.84324	10.9291	314.371	314.371	13.0639	2.98141	14.1882	0.0437434	0.00723663	5.59067	0.0175092	1.25743	0.00375378	0.0999948	5.00985	0.215992	829.662	829.662	1.10126	105.706	3.20675	42.6123	2.82305	76.7446	7.65169	0.00758597	3.35518	0.266563	12.5084
2018-05-23 12:00:02	7886.31	624.855	0.624876	1054.64	124.95	0.213498	56.2321	0.285862	11.5547	1.55091	346.897	0.272594	175.69	9.39331	15.7094	0.0719787	3.84852	14.4149	48.0663	1.00128	2.83641	10.9359	315.335	315.335	12.9879	2.97446	14.1781	0.0440691	0.00731143	5.51413	0.0173096	1.25882	0.00373291	0.0998859	4.92173	0.214551	830.648	830.648	1.06967	107.436	3.16124	42.6005	2.8144	75.8729	7.62165	0.00758971	3.36181	0.269248	12.6044
2018-05-23 13:00:01	7947.41	629.287	0.627592	1075.19	125.914	0.217242	56.8171	0.288287	11.6097	1.55454	351.368	0.282286	179.153	9.43949	15.927	0.0730123	3.88142	14.5422	48.6681	1.00432	2.91581	11.1972	319.893	319.893	13.2337	3.0272	14.4523	0.0447498	0.0074747	5.61705	0.0174835	1.2693	0.00373599	0.100855	4.98084	0.221344	836.743	836.743	1.09814	108.069	3.24789	42.9236	2.85861	75.9818	7.60817	0.00760035	3.30929	0.27047	12.7606
2018-05-23 14:00:02	7950.32	625.039	0.627102	1066.61	125.552	0.215168	56.3259	0.287959	11.5503	1.54338	354.584	0.283076	178.248	9.42817	15.9551	0.0724976	3.89704	14.482	48.5626	1.00265	2.92641	11.1106	319.74	319.74	13.1646	3.04616	14.4656	0.0445421	0.00746186	5.64257	0.0174915	1.28079	0.00378276	0.100226	4.93929	0.220137	829.348	829.348	1.11468	110.866	3.25714	43.0996	2.91773	75.04	7.44964	0.0060955	3.30362	0.269412	12.7101
2018-05-23 15:00:02	7909.48	620.355	0.623247	1055.45	125.059	0.212816	55.3487	0.287951	11.4477	1.53166	351.168	0.283237	176.656	9.35842	15.8581	0.0715985	3.85163	14.2859	48.52	1.00147	2.89257	10.934	313.226	313.226	13.1369	3.00024	14.6424	0.0435391	0.0074187	5.61153	0.0173128	1.27105	0.00376944	0.0989527	4.95766	0.214159	824.867	824.867	1.14566	112.964	3.20104	42.6418	2.90695	74.5082	7.35697	0.00608955	3.25916	0.270249	12.7469
2018-05-23 16:00:02	7753.81	603.69	0.610209	1018.63	122.012	0.20619	53.5764	0.281958	11.0346	1.44439	343.967	0.268255	170.344	9.05127	15.4044	0.0701698	3.70093	13.7854	46.9593	1.00132	2.78101	10.6596	302.367	302.367	12.6675	2.91652	14.152	0.0416018	0.00716748	5.39744	0.0169754	1.2356	0.00365057	0.0966622	4.77855	0.201551	801.093	801.093	1.07534	109.331	3.0709	41.5485	2.84652	71.892	7.18868	0.00603727	3.16639	0.263164	12.279
2018-05-23 17:00:02	7668.62	591.299	0.601444	1013.2	119.694	0.205815	53.5011	0.277343	11.0142	1.43709	337.63	0.26635	170.212	8.91563	15.1361	0.069412	3.6318	13.6414	46.0781	0.998577	2.7481	10.4523	296.757	296.757	12.6321	2.82586	13.9013	0.0416401	0.00703668	5.3197	0.0167196	1.20366	0.00358072	0.0951498	4.67061	0.194864	772.251	772.251	1.07664	110.978	3.05754	40.9774	2.72603	70.9383	7.11462	0.0060075	3.14648	0.259207	11.8413
2018-05-23 18:00:02	7521.39	572.952	0.586997	978.265	117.35	0.198798	51.8136	0.273643	10.7908	1.41406	331.367	0.259068	169.119	8.65528	14.6464	0.0678113	3.43616	13.3868	44.6899	1.00445	2.65585	10.1295	282.011	282.011	12.3343	2.71315	13.1005	0.0400582	0.0067717	5.17855	0.0163376	1.18228	0.00345799	0.0929296	4.48955	0.189785	752.152	752.152	1.01835	103.63	2.98746	39.7227	2.65902	65.5223	6.70317	0.00568936	3.07491	0.252902	11.4245
2018-05-23 19:00:02	7564.73	589.128	0.598046	1010.43	119.412	0.203411	52.9321	0.280849	11.0225	1.45252	336.701	0.260948	172.302	8.80588	15.0238	0.0691463	3.53361	13.5358	45.3949	1.00375	2.69632	10.3564	289.611	289.611	12.6421	2.76634	13.4817	0.0408237	0.0068554	5.2922	0.016445	1.15285	0.00349914	0.0948855	4.5098	0.192472	762.702	762.702	1.05216	103.975	3.05837	40.0474	2.66653	68.0097	6.9471	0.00611659	3.03955	0.253809	11.3677
2018-05-23 20:00:02	7621.59	595.898	0.614435	1030.75	121.302	0.208258	53.5959	0.284019	11.1032	1.48029	337.158	0.265882	172	8.85844	15.2698	0.0709246	3.64927	13.6308	45.6938	0.999519	2.74004	10.731	293.316	293.316	12.8273	2.77342	13.5901	0.0414006	0.0070564	5.3639	0.0165339	1.14835	0.00360337	0.0960379	4.65568	0.195694	764.138	764.138	1.53001	104.483	3.08001	40.5024	2.67052	71.7044	6.97773	0.00788532	3.19747	0.254517	11.9418
2018-05-23 21:00:02	7577.86	587.421	0.609535	1029.67	120.725	0.205555	52.9666	0.282397	10.9454	1.47353	335.657	0.264688	171.848	8.8288	15.2042	0.0703939	3.54928	13.6071	45.5531	0.999242	2.73687	10.6654	294.469	294.469	12.6308	2.8963	13.2376	0.0407438	0.00699533	5.3793	0.0164918	1.13069	0.00359446	0.0948485	4.55776	0.193876	756.982	756.982	1.46229	103.171	3.04308	41.4848	2.69238	70.7117	6.99448	0.00787035	3.18471	0.253317	11.5867
2018-05-23 22:00:02	7620.41	595.183	0.617741	1035.05	121.135	0.207931	53.7555	0.28561	11.1404	1.51339	339.969	0.269212	175.981	9.2039	15.2987	0.0710176	3.61722	13.7412	45.6032	0.999375	2.7896	11.0527	296.202	296.202	12.7275	2.89593	13.3997	0.0414627	0.00712519	5.43833	0.016792	1.15048	0.00365908	0.0960687	4.63766	0.196059	769.73	769.73	1.27262	103.552	3.07104	42.8106	2.75883	71.1357	7.06526	0.00786616	3.18549	0.255422	11.7388
2018-05-23 23:00:02	7602.06	588.989	0.609961	1022.13	120.6	0.207066	52.9323	0.282894	11.0733	1.48661	337.932	0.266777	172.6	9.33397	15.133	0.070315	3.58291	13.7965	45.8383	1.00686	2.74817	10.9535	291.859	291.859	12.6615	2.93286	13.2036	0.0411545	0.00698801	5.38005	0.0165715	1.17108	0.0035789	0.096186	4.57456	0.195717	765.487	765.487	1.32958	103.712	3.10155	42.8361	2.77104	73.0919	7.01629	0.00787363	3.17788	0.257845	11.5168
2018-05-24 00:00:02	7566.26	584.766	0.600777	1005.45	119.388	0.203644	52.4974	0.279932	10.8968	1.48168	341.4	0.262425	170.75	9.17713	14.9699	0.0699502	3.53113	13.466	45.3455	1.003	2.69512	10.6353	289.432	289.432	12.6008	2.97291	13.2435	0.0408499	0.00687507	5.40989	0.0166248	1.17252	0.00360947	0.094659	4.55804	0.19229	759.985	759.985	1.32076	103.395	3.00798	42.4177	2.73069	72.288	6.87927	0.00785849	3.14685	0.255448	11.4669
2018-05-24 01:00:02	7608.89	592.684	0.608736	1023.95	120.959	0.205814	53.0802	0.281736	11.133	1.52535	340.391	0.266337	172.052	9.22442	15.2675	0.0712221	3.60874	13.7057	46.0059	0.999931	2.75074	10.9076	292.431	292.431	12.7381	2.92947	13.5078	0.0420179	0.00707346	5.52911	0.0165696	1.17215	0.00357155	0.095954	4.63322	0.200105	760.895	760.895	1.34032	104.876	3.06684	42.5223	2.76253	75.4587	7.16034	0.00786053	3.15194	0.256761	11.5224
2018-05-24 02:00:01	7620.04	595.659	0.61138	1022.88	120.694	0.208437	53.5524	0.286116	11.2584	1.5073	345.853	0.266865	176.046	9.19969	15.3926	0.0721165	3.65297	13.7817	46.3057	1.00191	2.79101	10.9778	295.771	295.771	12.8271	3.05717	13.4996	0.0418255	0.00700014	5.59491	0.0167009	1.20952	0.00356274	0.0973363	4.63438	0.20322	762.662	762.662	1.28143	105.413	3.13392	42.8274	2.80417	72.7332	7.22117	0.00786709	3.19683	0.259147	11.7625
2018-05-24 03:00:02	7601.05	593.608	0.609367	1019.65	119.94	0.206893	53.321	0.288674	11.1444	1.49122	346.718	0.265045	175.558	9.15293	15.1847	0.0720729	3.66611	13.668	46.407	1.00319	2.76954	10.8785	288.324	288.324	12.8676	3.11225	13.6148	0.0415744	0.00696343	5.53525	0.0166383	1.21986	0.00363852	0.0957635	4.71868	0.201206	762.225	762.225	1.25217	105.585	3.12303	42.6069	2.76384	74.8121	7.21066	0.00786129	3.20348	0.256563	11.7472
2018-05-24 04:00:01	7650.39	599.163	0.613402	1031.62	120.745	0.209619	53.6202	0.287567	11.2371	1.51621	345.354	0.267392	174.813	9.1697	15.4437	0.072936	3.71751	13.8491	46.7205	1.00148	2.81113	10.9045	293.501	293.501	12.9094	3.2011	14.0196	0.0422892	0.00702746	5.6446	0.0165657	1.22711	0.00360461	0.0966498	4.75614	0.203952	767.077	767.077	1.30287	107.008	3.17853	42.8529	2.74789	74.8456	7.24643	0.00787637	3.23473	0.258264	11.7619
2018-05-24 05:00:02	7717.82	608.977	0.620965	1049.48	121.734	0.213001	54.5516	0.29011	11.4033	1.54145	346.681	0.270883	175.846	9.31551	15.5392	0.0742645	3.7731	13.8495	47.3504	0.999293	2.83888	11.3063	296.278	296.278	13.1502	3.16922	14.1233	0.0432576	0.00723125	5.72284	0.0168508	1.30667	0.00367902	0.0986772	4.85419	0.205531	775.041	775.041	1.32444	108.956	3.23121	43.529	2.74425	79.0444	7.44927	0.0078196	3.27191	0.261377	11.9763
2018-05-24 06:00:02	7714.67	605.851	0.618236	1036.69	121.055	0.209289	54.0315	0.289942	11.2503	1.52519	345.425	0.269293	173.337	9.40675	15.3335	0.0724089	3.73097	13.766	47.3636	1.00349	2.82165	11.1146	291.161	291.161	12.9747	3.31697	14.0963	0.042682	0.00720289	5.84487	0.016744	1.25878	0.00362645	0.097778	4.78983	0.204285	772.341	772.341	1.29244	108.139	3.17672	43.0512	2.74234	79.0556	7.35626	0.00796868	3.27141	0.260952	11.9425
2018-05-24 07:00:01	7676.39	599.634	0.618883	1028.47	120.19	0.20811	53.6666	0.289854	11.2652	1.50335	344.384	0.267594	172.196	9.44825	15.2268	0.0719257	3.69591	13.6678	47.2652	1.00096	2.79082	10.9467	289.375	289.375	12.9069	3.24246	14.0665	0.0424331	0.00711636	5.6924	0.0165773	1.27343	0.0036149	0.0964856	4.75627	0.199564	768.038	768.038	1.29043	105.48	3.08351	42.2818	2.70797	76.2402	7.19302	0.00796163	3.2505	0.259377	11.9239
2018-05-24 08:00:02	7618.55	595.128	0.6122	1020.86	119.297	0.204889	53.2054	0.290167	11.0742	1.48519	341.556	0.263861	171.52	9.31705	15.1516	0.0708191	3.61425	13.5693	46.6868	1.00542	2.75084	10.8013	286.012	286.012	12.7946	3.14955	13.8723	0.0416869	0.00700777	5.57327	0.0163779	1.25932	0.00359125	0.0957137	4.72316	0.197491	763.926	763.926	1.28735	105.316	3.04378	41.7342	2.67486	74.4227	7.12242	0.00793507	3.20446	0.255563	11.6167
2018-05-24 09:00:02	7449.36	574.188	0.598341	984.599	117.622	0.196979	51.4545	0.280118	10.6975	1.43583	333.473	0.258327	163.668	8.90337	14.7223	0.0693668	3.47784	13.0205	45.1534	1.00086	2.62347	10.3359	278.917	278.917	12.3682	3.14816	13.3149	0.0398638	0.00668071	5.48902	0.0158788	1.22703	0.0034451	0.0919557	4.59552	0.187085	751.346	751.346	1.20171	101.732	2.98288	40.0163	2.58018	70.6206	6.88874	0.00787268	3.06776	0.247753	11.113
2018-05-24 10:00:01	7385.04	566.754	0.600791	975.987	117.403	0.195185	50.989	0.277977	10.7769	1.4321	330.321	0.257732	163.012	8.71437	14.7707	0.0697327	3.45526	13.0366	44.5294	0.999456	2.58697	10.4127	273.349	273.349	12.2752	3.10355	13.1782	0.0396393	0.00667576	5.37559	0.0154779	1.16312	0.00333521	0.0920387	4.43386	0.186578	743.872	743.872	1.21137	99.3423	2.93796	39.2915	2.53707	68.9557	6.90018	0.00779663	3.06806	0.24488	10.9003
2018-05-24 11:00:01	7378.49	566.304	0.605478	979.004	117.305	0.19474	51.3268	0.278155	10.8394	1.4304	329.316	0.256587	163.445	8.77408	14.8247	0.0701869	3.46221	13.0604	44.8735	1.00015	2.59103	10.4066	279.343	279.343	12.2652	2.85306	13.1023	0.0395126	0.00667405	5.19496	0.0154652	1.15748	0.00339195	0.0919591	4.44002	0.187126	741.607	741.607	1.21653	97.3902	2.98356	39.5783	2.51644	68.6769	6.9005	0.00782192	3.08649	0.24543	10.9558
2018-05-24 12:00:02	7398.69	568.583	0.60981	988.38	117.69	0.196053	51.5602	0.281997	10.992	1.44217	328.711	0.259775	162.926	8.85949	14.9336	0.0706874	3.52396	13.1799	45.1987	1.00033	2.61241	10.4768	277.051	277.051	12.3418	2.84054	13.1632	0.0397237	0.00674663	5.19464	0.0155785	1.17445	0.00340869	0.0925776	4.4325	0.188923	750.816	750.816	1.26172	99.4812	3.02557	39.6223	2.53113	69.7077	6.92175	0.00780999	3.09175	0.248668	11.1277
2018-05-24 13:00:01	7438.12	573.209	0.615003	998.41	119.737	0.198718	52.5692	0.285309	11.2319	1.47629	334.804	0.263054	166.033	9.02676	15.1403	0.071527	3.57856	13.3815	45.802	0.996678	2.6461	10.6266	280.301	280.301	12.5209	2.87631	13.5881	0.0406281	0.0068382	5.30733	0.0158978	1.17445	0.00343541	0.0934652	4.52685	0.189647	762.003	762.003	1.28502	102.981	3.09866	40.0152	2.58069	69.9679	7.07247	0.00782796	3.11465	0.254898	11.3726
2018-05-24 14:00:02	7532.72	585.014	0.614821	1004.89	120.614	0.202619	53.1737	0.284396	11.5438	1.50029	337.443	0.261584	166.451	9.12922	15.2412	0.0718169	3.63182	13.4422	46.2954	1.00114	2.70682	10.8881	295.222	295.222	12.6943	2.88816	13.8523	0.0409923	0.00693995	5.28127	0.0160244	1.18433	0.00344887	0.0951723	4.64174	0.197137	766.424	766.424	1.28245	103.619	3.147	40.345	2.60887	70.0238	7.09792	0.00781356	3.1817	0.255398	11.5787
2018-05-24 15:00:02	7548.53	587.912	0.619108	1013.76	120.94	0.205148	53.2923	0.286404	12.0241	1.51288	340.067	0.263055	166.869	9.1368	15.247	0.0722741	3.6162	13.6111	46.0538	1.00064	2.72668	10.9503	289.264	289.264	12.804	2.89556	14.0137	0.041234	0.00696584	5.24434	0.0162188	1.2335	0.00346541	0.0959844	4.70411	0.201544	767.414	767.414	1.27954	104.323	3.20955	40.4802	2.67443	70.3635	7.2061	0.00782611	3.16692	0.255425	11.5594
2018-05-24 16:00:01	7568.04	591.064	0.628792	1038.41	122.523	0.206113	53.9529	0.28958	12.3299	1.53637	340.8	0.264577	171.701	9.12829	15.5108	0.0734237	3.65312	13.6957	46.2487	1.00041	2.75049	11.0389	288.286	288.286	12.7842	2.97843	14.5729	0.0419646	0.00700677	5.29523	0.0165944	1.2054	0.00347505	0.0969773	4.74256	0.202817	770.241	770.241	1.36411	103.38	3.28528	40.8838	2.71566	72.2385	7.30299	0.0078589	3.1647	0.25652	11.6238
2018-05-24 17:00:02	7528.51	584.627	0.622853	1031.39	122.064	0.204098	53.5831	0.286068	12.0532	1.50786	341.174	0.263516	172.417	9.09161	15.2609	0.0722855	3.62188	13.5809	46.1647	1.00078	2.72085	10.8577	284.239	284.239	12.7592	2.94712	14.4626	0.0426559	0.00711509	5.2522	0.0164707	1.20019	0.00346303	0.0961469	4.70722	0.202804	767.907	767.907	1.40382	101.932	3.21325	40.4314	2.67852	71.523	7.28297	0.00783965	3.13637	0.256414	11.7024
2018-05-24 18:00:02	7545.02	587.121	0.624836	1038.25	121.952	0.20638	53.8253	0.289636	12.1145	1.51758	342.593	0.265191	169.319	9.14282	15.3628	0.0726719	3.69231	13.8132	46.3431	1.00172	2.75511	11.0327	289.686	289.686	12.799	2.96527	14.3307	0.0437612	0.00708174	5.27192	0.0165401	1.18112	0.00347931	0.0971337	4.75567	0.201434	770.286	770.286	1.42123	102.667	3.23681	40.9511	2.71515	74.7498	7.20881	0.00783492	3.17748	0.258089	11.8792
2018-05-24 19:00:01	7584.92	593.337	0.635663	1054.43	123.885	0.207005	54.5594	0.292362	12.2851	1.51666	343.349	0.266982	171.239	9.25534	15.5652	0.072896	3.69304	13.941	47.1535	0.998812	2.75339	11.1847	296.227	296.227	12.889	2.96452	14.4718	0.0438469	0.00712629	5.37793	0.0165847	1.19362	0.00346796	0.0975551	4.73166	0.204485	773.647	773.647	1.43015	102.754	3.26183	41.5274	2.72377	75.3548	7.28805	0.00799558	3.20824	0.257968	12.503
2018-05-24 20:00:01	7613.29	597.21	0.639067	1068.25	124.154	0.208136	54.8035	0.296002	12.2881	1.53057	344.218	0.268649	172.356	9.35985	15.6349	0.073172	3.71338	13.9297	46.9729	1.0015	2.81893	11.1404	296.607	296.607	12.9549	2.97457	14.4831	0.0435873	0.0072204	5.40907	0.0166143	1.18531	0.00349295	0.0981371	4.80185	0.204199	776.453	776.453	1.38723	101.509	3.26596	41.7605	2.7024	78.2363	7.30174	0.0076703	3.23052	0.256458	12.6206
2018-05-24 21:00:02	7559.7	590.243	0.635157	1052.51	122.438	0.205042	53.9348	0.291685	12.1843	1.50142	341.578	0.266926	170.975	9.18149	15.514	0.0727657	3.66079	13.7666	46.5477	1.00086	2.77981	11.0075	291.362	291.362	12.7954	2.94967	14.1858	0.0436221	0.00720262	5.29284	0.0165366	1.17606	0.00343126	0.0970703	4.71667	0.202096	771.763	771.763	1.36595	100.659	3.24006	41.5078	2.67552	77.1329	7.2731	0.00766921	3.21421	0.25538	12.3914
2018-05-24 22:00:01	7545.92	589.481	0.626611	1041.09	122.304	0.204485	54.328	0.289351	12.2077	1.49506	340.461	0.267532	168.713	9.29628	15.5058	0.0727458	3.64641	13.8913	46.1808	1.00074	2.76619	10.9988	287.211	287.211	12.8029	2.90936	14.0679	0.0433895	0.00705604	5.29294	0.0164695	1.18781	0.00343393	0.0969968	4.68773	0.202143	772.378	772.378	1.34061	101.585	3.22131	41.5164	2.66663	79.0152	7.23261	0.0076412	3.20472	0.251217	12.3397
2018-05-24 23:00:02	7600.81	595.959	0.629425	1060.68	123.143	0.207278	54.6338	0.292837	12.7976	1.51764	343.277	0.26992	170.837	9.39301	15.5823	0.0727946	3.68843	13.8431	46.4041	1.00143	2.78396	11.0557	290.778	290.778	12.912	2.93391	14.3988	0.043565	0.00710365	5.30337	0.0166172	1.18708	0.00348994	0.0974995	4.74839	0.204196	776.379	776.379	1.35285	103.839	3.25335	41.8174	2.67185	78.7534	7.3404	0.00764301	3.22261	0.256162	12.4534
2018-05-25 00:00:02	7593.13	602.471	0.631997	1068.6	122.613	0.20822	54.8708	0.291338	12.7646	1.52573	343.712	0.271747	171.485	9.34647	15.7088	0.0729669	3.78308	14.0238	47.1363	0.998818	2.82876	11.1661	295.68	295.68	12.9996	2.97526	14.4096	0.0438632	0.00708105	5.33185	0.0165949	1.20529	0.00349918	0.0982428	4.75925	0.20613	781.234	781.234	1.36526	103.176	3.27455	42.0306	2.70576	80.8143	7.46139	0.00764111	3.20806	0.259525	12.4097
2018-05-25 01:00:01	7564.41	593.901	0.628168	1049.01	122.071	0.205128	54.5931	0.289574	12.5251	1.51139	342.893	0.26962	171.794	9.38586	15.5123	0.0722059	3.71301	13.7036	46.77	1.00097	2.80122	11.133	294.014	294.014	13.0206	2.89595	14.3003	0.0438422	0.00703361	5.28178	0.0163586	1.24799	0.00349483	0.0975456	4.73039	0.202118	776.08	776.08	1.33485	104.235	3.2181	41.3432	2.68734	78.1551	7.31553	0.00763974	3.20823	0.257414	12.4266
2018-05-25 02:00:02	7588.1	601.326	0.629696	1054.61	122.301	0.207231	54.3506	0.292146	12.3827	1.51907	343.768	0.272268	172.402	9.31269	15.5293	0.0724478	3.71275	13.7762	46.5772	1.0022	2.82161	11.2621	290.271	290.271	13.2587	2.86867	14.1498	0.043812	0.00709885	5.22243	0.016369	1.29941	0.00352912	0.0979487	4.72422	0.201513	779.515	779.515	1.35611	104.289	3.22992	40.9838	2.7174	79.008	7.31615	0.00763626	3.20645	0.257226	12.2517
2018-05-25 03:00:02	7639.55	605.591	0.63489	1068.87	123.129	0.210158	55.9326	0.297391	12.6766	1.53341	346.324	0.272817	173.323	9.34402	15.7045	0.0729561	3.76382	13.8254	46.9282	0.99824	2.8383	11.4581	292.079	292.079	13.2871	2.90344	14.4132	0.0444138	0.0071388	5.2904	0.0168041	1.2765	0.00348753	0.0983414	4.7569	0.205708	782.257	782.257	1.38918	104.365	3.2748	41.2133	2.74147	81.1127	7.41123	0.00808855	3.19764	0.261589	12.3658
2018-05-25 04:00:02	7608.64	602.61	0.632631	1059.95	122.861	0.208435	55.6027	0.295058	12.5195	1.54708	344.59	0.272299	172.341	9.35368	15.5929	0.0722609	3.7378	13.8044	47.0491	1.00101	2.8019	11.3648	294.371	294.371	13.2412	2.88895	14.3158	0.0442023	0.00711074	5.27734	0.016495	1.30104	0.00354213	0.0976028	4.73229	0.204762	781.974	781.974	1.37422	102.14	3.25521	41.1566	2.70965	79.4059	7.36604	0.00808607	3.17448	0.262249	12.3659
2018-05-25 05:00:02	7602.45	606.399	0.63083	1057.9	123.223	0.208353	55.7064	0.296786	12.4125	1.55893	343.733	0.271574	172.73	9.40354	15.5515	0.0721223	3.75472	13.7966	47.0753	1.00194	2.80197	11.3568	297.093	297.093	13.1965	2.87658	14.2482	0.0439664	0.00708926	5.19469	0.0163353	1.28855	0.00350366	0.0979213	4.72146	0.205177	784.225	784.225	1.41261	101.72	3.26904	41.2564	2.70294	80.7679	7.32348	0.00807994	3.16107	0.261599	12.2666
2018-05-25 06:00:01	7624.51	611.898	0.633246	1061.05	123.529	0.207758	55.5015	0.295778	12.4966	1.56897	343.869	0.271573	172.935	9.38521	15.6303	0.0722503	3.79492	13.7672	47.1571	0.999287	2.80058	11.3065	297.703	297.703	13.1915	2.86564	14.2772	0.0437231	0.00706388	5.17704	0.0164104	1.27492	0.00352654	0.0977293	4.73479	0.205199	786.042	786.042	1.40884	101.691	3.2747	41.352	2.712	81.8239	7.42724	0.00805732	3.17936	0.260681	12.3114
2018-05-25 07:00:02	7612.31	609.579	0.623485	1051.78	123.107	0.206106	55.0181	0.294831	12.2225	1.53931	341.533	0.26947	170.256	9.37059	15.5215	0.0717116	3.73696	13.6495	46.6684	1.00812	2.76445	11.2308	294.662	294.662	13.0467	2.82624	14.2648	0.0429453	0.00700085	5.1296	0.0162458	1.2941	0.0034373	0.0973551	4.71382	0.205408	789.259	789.259	1.393	102.357	3.29126	41.4136	2.71176	81.3494	7.30627	0.00691584	3.1868	0.259815	12.1619
2018-05-25 08:00:02	7454.29	595.278	0.616164	1023.44	119.514	0.201181	53.8335	0.28761	12.134	1.52943	332.34	0.263036	167.065	9.01636	15.1617	0.0704761	3.58767	13.2922	45.5376	0.997988	2.69572	10.8516	283.644	283.644	12.7813	2.75279	13.8172	0.0416605	0.00683042	4.93047	0.0160003	1.27757	0.00346014	0.0947359	4.55671	0.197219	774.136	774.136	1.3452	98.9707	3.16684	40.1626	2.5922	77.5084	7.07418	0.006061	3.11211	0.250801	11.7597
2018-05-25 09:00:02	7465.93	596.041	0.619533	1027.26	119.754	0.201583	53.642	0.288277	12.2287	1.53224	332.035	0.265167	167.445	9.10004	15.2691	0.0710233	3.65611	13.3189	46.0201	0.999738	2.71218	10.7632	285.322	285.322	12.8769	2.77478	13.8217	0.0420369	0.00683927	4.96327	0.0160208	1.28034	0.00347316	0.0948336	4.55931	0.196361	776.153	776.153	1.3569	98.7231	3.208	40.242	2.59353	77.9215	7.15476	0.00786709	3.121	0.255771	11.8257
2018-05-25 10:00:02	7480.47	598.358	0.62279	1034.84	120.252	0.20134	54.0087	0.288502	12.1626	1.53061	332.377	0.265966	166.752	9.0529	15.3583	0.0705812	3.62238	13.4204	46.1852	1.00293	2.70512	10.7371	284.129	284.129	12.8401	2.76535	13.8233	0.0421835	0.00680007	4.97617	0.016096	1.28476	0.00349912	0.0950114	4.53786	0.196549	781.148	781.148	1.35121	98.9637	3.22522	40.3034	2.60968	78.1241	7.21908	0.00786987	3.12564	0.253732	11.8188
2018-05-25 11:00:02	7463.52	594.884	0.616143	1023.38	119.96	0.201839	53.6625	0.286638	12.1106	1.51615	333.506	0.264212	166.913	9.01327	15.3661	0.0705197	3.62254	13.4083	46.0267	1.0036	2.68557	10.7563	284.431	284.431	12.8252	2.76346	13.8375	0.0419104	0.00678246	4.95054	0.0160387	1.25737	0.00355619	0.0948253	4.51786	0.196757	777.124	777.124	1.35982	99.3515	3.20881	40.1465	2.61271	78.423	7.21104	0.0077928	3.11172	0.252406	11.8767
2018-05-25 12:00:02	7484.97	598.885	0.619215	1037.9	120.722	0.201552	54.1519	0.29061	12.3318	1.52673	335.048	0.266811	167.337	9.04855	15.4704	0.0711323	3.65542	13.5179	46.2337	0.998342	2.72778	10.8496	287.776	287.776	12.9263	2.77077	13.8097	0.0418673	0.00686602	4.9856	0.0162224	1.25565	0.00350318	0.0952853	4.54438	0.196376	780.812	780.812	1.35435	99.7598	3.20712	40.5753	2.62917	76.6533	7.30833	0.00572518	3.12427	0.252812	11.8398
2018-05-25 13:00:02	7533.96	606.49	0.618933	1042.68	120.993	0.203605	54.4227	0.292671	12.4616	1.53382	336.68	0.267504	167.767	9.07759	15.5393	0.0713825	3.68279	13.4758	46.6519	1.0005	2.76725	11.0044	288.611	288.611	12.9919	2.77301	14.0189	0.0429529	0.00691633	4.9932	0.016203	1.27919	0.00357429	0.0961862	4.56122	0.199223	789.502	789.502	1.35154	100.007	3.25105	40.7593	2.66125	77.9987	7.27942	0.00564514	3.15005	0.256016	11.9431
2018-05-25 14:00:02	7508.24	601.83	0.616005	1036.25	120.474	0.202881	54.0657	0.294042	12.4361	1.52161	336.834	0.267577	166.472	9.057	15.5702	0.0710697	3.69219	13.4747	46.5441	0.99952	2.74118	10.8419	285.141	285.141	12.9325	2.76664	13.9485	0.0423382	0.00695284	4.97981	0.0163362	1.2901	0.00354963	0.0954183	4.52108	0.198241	782.919	782.919	1.31651	102.014	3.21123	40.6766	2.67782	73.5521	7.21594	0.00564431	3.12918	0.254726	11.877
2018-05-25 15:00:02	7513.07	603.714	0.614894	1034.66	120.334	0.202794	53.8104	0.292701	12.3861	1.5255	338.931	0.266685	166.594	9.10687	15.4251	0.0711897	3.6769	13.5406	46.5327	1.00158	2.74171	10.8895	288.482	288.482	12.9599	2.76113	13.8408	0.0422928	0.0069169	4.98011	0.0164088	1.27412	0.00353776	0.0957455	4.53212	0.199424	782.885	782.885	1.32517	101.375	3.2084	40.7312	2.6865	74.9056	7.24004	0.0052897	3.1265	0.255199	11.8491
2018-05-25 16:00:03	7504.02	599.441	0.613539	1029.71	120.757	0.202577	53.4257	0.293876	12.3904	1.52143	344.221	0.267132	165.771	9.0792	15.3349	0.0709165	3.67284	13.5208	46.2195	0.998542	2.72562	10.8652	288.497	288.497	12.9459	2.7544	13.8214	0.0422369	0.00695	4.94023	0.0164322	1.27372	0.00360675	0.0952854	4.53869	0.197569	773.161	773.161	1.29892	101.193	3.21391	40.5597	2.6872	74.55	7.26862	0.00528447	3.15298	0.254333	11.9282
2018-05-25 17:00:02	7516.14	599.29	0.609891	1028.97	119.653	0.202582	53.408	0.292477	12.3497	1.52009	342.442	0.266675	166.537	9.03111	15.2907	0.0710263	3.63429	13.4521	46.0677	1.00047	2.72105	10.8491	281.942	281.942	13.0016	2.75972	13.6523	0.0421388	0.00694335	4.9439	0.0163094	1.2752	0.00356887	0.0950097	4.5811	0.195991	780.133	780.133	1.30154	101.869	3.24379	40.4961	2.69878	74.4621	7.18489	0.00529293	3.12847	0.255381	12.1167
2018-05-25 18:00:02	7465.99	589.7	0.606402	1017.03	119.204	0.200655	52.7944	0.288975	12.2165	1.50837	340.152	0.265004	165.406	9.01304	15.0852	0.0703743	3.60195	13.3323	45.7323	1.00072	2.68781	10.7289	281.913	281.913	13.0145	2.74705	13.5496	0.0418434	0.00685502	4.93425	0.0162501	1.26049	0.0035459	0.0943655	4.51126	0.194759	772.496	772.496	1.27002	101.008	3.20411	40.2277	2.65689	74.5227	7.1273	0.00538018	3.11493	0.254223	11.9427
2018-05-25 19:00:02	7435.38	583.851	0.604429	1012.34	118.586	0.199029	52.3131	0.288848	12.2437	1.49535	337.754	0.263643	164.109	8.9755	15.0332	0.0702049	3.54922	13.1867	45.4724	0.996698	2.6822	10.7632	277.501	277.501	12.8962	2.72382	13.4348	0.0412935	0.00679841	4.90725	0.0160975	1.26121	0.00351175	0.0935164	4.49598	0.19309	762.529	762.529	1.28439	100.152	3.17194	39.8834	2.6495	74.8437	7.04561	0.00737357	3.0748	0.250424	11.7804
2018-05-25 20:00:02	7444.81	583.999	0.60733	1014.26	118.683	0.19973	52.2683	0.287544	12.2054	1.49317	337.596	0.263918	164.686	9.01764	15.0415	0.0703129	3.52949	13.2508	45.5678	1.00183	2.67274	10.7815	281.011	281.011	12.8156	2.72094	13.4856	0.0411403	0.00675412	4.88989	0.016068	1.25118	0.00353941	0.0940593	4.5002	0.192322	766.422	766.422	1.2925	100.623	3.15517	39.9386	2.60001	77.3222	7.1609	0.0073797	3.07406	0.25251	11.7047
2018-05-25 21:00:02	7460.46	585.177	0.610317	1015.41	118.597	0.199716	52.4437	0.288569	12.212	1.49369	338.461	0.26431	164.488	9.01824	15.0143	0.0706557	3.56204	13.2653	45.4692	1.00054	2.67894	10.7721	279.653	279.653	12.83	2.73377	13.4814	0.0410178	0.00675248	4.90874	0.0162055	1.25325	0.00351877	0.0941721	4.49856	0.193199	768.878	768.878	1.30112	101.028	3.16705	39.9091	2.62802	74.9001	7.17078	0.00737835	3.0916	0.253244	11.6964
2018-05-25 22:00:02	7461.37	584.622	0.608827	1015.04	118.658	0.200539	52.5084	0.287423	12.2453	1.50443	339.118	0.264071	164.464	8.97343	14.9491	0.071363	3.57272	13.2463	45.529	0.999978	2.66658	10.7833	281.374	281.374	12.8411	2.71833	13.8135	0.0408209	0.00675986	4.89883	0.0162546	1.23935	0.00351766	0.0942668	4.47388	0.192248	766.982	766.982	1.28427	100.973	3.16066	39.76	2.61362	79.0635	7.11988	0.00736863	3.07176	0.252039	11.7189
2018-05-25 23:00:02	7404.92	575.624	0.60421	998.517	117.935	0.19732	52.125	0.284876	12.0082	1.46458	336.201	0.261598	162.918	8.86547	14.8883	0.0702999	3.51274	13.1147	45.1793	0.99939	2.6302	10.6243	277.392	277.392	12.6353	2.69971	13.4259	0.0403376	0.00668462	4.85076	0.0161138	1.22805	0.00347864	0.0930535	4.47059	0.190692	768.358	768.358	1.25875	99.3511	3.12774	39.3031	2.59431	75.4896	7.02748	0.00736559	3.05435	0.249277	11.5133
2018-05-26 00:00:02	7453.44	584.337	0.610342	1013.99	119.163	0.20041	52.6961	0.287621	12.2899	1.48626	338.621	0.262982	164.49	8.9502	15.172	0.0711114	3.56386	13.2974	45.1226	0.995599	2.65485	10.6727	281.752	281.752	12.8001	2.7089	13.6598	0.0409243	0.00674731	4.89438	0.0160867	1.24251	0.00350812	0.0940599	4.45395	0.191856	775.755	775.755	1.27331	100.738	3.17237	39.7371	2.58902	77.1588	7.08199	0.00735637	3.08397	0.251584	11.5713
2018-05-26 01:00:02	7456.23	583.867	0.606472	1007.64	118.696	0.199131	51.5466	0.289175	12.1205	1.4748	336.334	0.263347	163.714	8.93516	15.0721	0.0706788	3.58124	13.2586	45.012	0.999689	2.64319	10.5904	279.026	279.026	12.8149	2.69188	13.5973	0.0410839	0.00674418	4.86985	0.0160521	1.2355	0.00350795	0.0938176	4.45958	0.193363	777.251	777.251	1.27807	100.877	3.1676	40.0181	2.58459	81.9768	7.16566	0.00725531	3.07518	0.251413	11.7515
2018-05-26 02:00:02	7470.01	589.703	0.607912	1014.39	119.314	0.199961	52.1846	0.292017	12.2412	1.48922	337.357	0.264661	164.286	9.00373	15.0901	0.0711418	3.58976	13.3951	45.1577	0.998728	2.65837	10.6533	278.982	278.982	12.9273	2.67991	13.6093	0.0411843	0.00672261	4.89972	0.0160636	1.24226	0.00353046	0.0940752	4.48726	0.195368	781.342	781.342	1.28352	100.071	3.17559	40.0045	2.58905	81.355	7.13722	0.0072632	3.04004	0.252719	11.7856
2018-05-26 03:00:02	7441.78	586.151	0.605165	1004.97	118.673	0.198257	52.0411	0.289693	12.0788	1.47544	333.444	0.262791	163.783	8.95557	15.028	0.0704986	3.56045	13.2211	44.8194	1.00046	2.62363	10.5478	277.834	277.834	12.8962	2.66824	13.4137	0.0408243	0.00674007	4.88347	0.0158615	1.2334	0.00349553	0.0936865	4.45914	0.193681	781.491	781.491	1.26744	99.5526	3.14731	39.8388	2.5622	83.516	7.19933	0.00565794	3.03489	0.249108	11.753
2018-05-26 04:00:01	7442.84	585.734	0.605673	1009.99	118.76	0.198874	52.2819	0.289042	12.0951	1.47577	332.729	0.26365	163.783	8.91422	15.1017	0.0708383	3.57558	13.2168	44.5398	1.00008	2.63266	10.5777	278.135	278.135	12.91	2.65714	13.4279	0.0408227	0.00666937	4.85987	0.0158065	1.23865	0.00352133	0.0937077	4.44534	0.193888	781.598	781.598	1.26875	100.141	3.16919	39.8451	2.56472	81.2313	7.14128	0.00565435	3.03249	0.250741	11.4988
2018-05-26 05:00:01	7428.36	585.224	0.604778	1001.51	118.4	0.197019	52.2461	0.288163	12.0206	1.46725	332.277	0.262362	163.34	8.93616	15.1276	0.0708175	3.55594	13.2335	44.6569	1.00416	2.63596	10.676	278.719	278.719	12.9219	2.65205	13.4586	0.0406321	0.00660268	4.84347	0.0157694	1.22351	0.00352947	0.0939436	4.44179	0.192541	779.476	779.476	1.2603	98.7295	3.15093	39.4923	2.51678	80.3253	7.14045	0.00529534	3.02256	0.250223	11.4548
2018-05-26 06:00:01	7429.95	587.524	0.608941	1002.63	119.069	0.198242	52.4062	0.289549	12.0551	1.47199	332.903	0.262108	163.15	8.97506	15.2931	0.0706878	3.55401	13.2144	44.5804	1.00086	2.65168	10.7198	278.13	278.13	12.9027	2.64103	13.4805	0.0407496	0.00660797	4.84384	0.015699	1.22058	0.00347012	0.0937224	4.44722	0.192539	776.101	776.101	1.24858	98.2056	3.16616	39.6986	2.52645	83.316	7.06977	0.00529889	3.03089	0.250327	11.5288
2018-05-26 07:00:02	7451.97	589.81	0.613016	1009.05	119.382	0.198904	52.3935	0.29027	12.1378	1.4827	332.763	0.262583	163.655	9.00426	15.3893	0.0711193	3.59119	13.2498	44.6228	0.999977	2.70086	10.7545	279.258	279.258	12.9786	2.65423	13.5568	0.0408023	0.00665085	4.85576	0.015777	1.23977	0.00349428	0.0943141	4.42034	0.194138	777.683	777.683	1.25928	98.746	3.17479	39.9147	2.54428	85.0811	7.10646	0.00564132	3.03451	0.250249	11.5737
2018-05-26 08:00:02	7581.34	603.063	0.623058	1039.61	122.081	0.204244	53.5427	0.293141	12.7291	1.5229	337.579	0.2676	167.114	9.23909	15.6558	0.0728054	3.64944	13.6786	45.8302	1.00143	2.72307	10.8431	280.871	280.871	13.1748	2.6871	13.9461	0.0420342	0.00684064	4.9736	0.0159891	1.26754	0.00354057	0.0962393	4.52078	0.200811	794.147	794.147	1.29463	100.385	3.25708	40.5378	2.57902	84.8321	7.25423	0.00700699	3.09516	0.255809	11.9703
2018-05-26 09:00:01	7550.79	601.312	0.620425	1036.07	121.895	0.203409	53.5583	0.292466	12.6708	1.51703	337.811	0.266326	166.423	9.16909	15.6969	0.0722869	3.6355	13.4913	45.8751	1.00067	2.71539	10.8561	278.672	278.672	13.039	2.67556	13.8418	0.0418211	0.00679928	4.95296	0.0161202	1.27249	0.00351336	0.0972583	4.51483	0.199568	790.231	790.231	1.2718	98.9387	3.25059	40.5838	2.58289	82.6297	7.24362	0.00697196	3.12801	0.254752	12.0591
2018-05-26 10:00:01	7569.53	602.3	0.624731	1039.44	122.065	0.203078	53.8819	0.29247	12.7311	1.51987	338.202	0.266842	166.581	9.15569	15.6866	0.0724785	3.64321	13.549	45.7639	1.00207	2.72394	10.8965	279.578	279.578	13.0641	2.67891	13.7952	0.0418772	0.00678518	4.95343	0.0161534	1.2662	0.00352458	0.0977089	4.5228	0.200323	791.351	791.351	1.29565	99.2151	3.25527	40.4139	2.59857	81.1012	7.27373	0.00701459	3.13927	0.254602	12.0664
2018-05-26 11:00:02	7551.23	600.643	0.6219	1031.7	121.411	0.20319	53.5744	0.29172	12.6807	1.52574	337.364	0.266586	166.409	9.15032	15.6789	0.072373	3.63762	13.5216	45.4962	1.00053	2.74719	10.9435	277.5	277.5	13.0535	2.67863	13.7392	0.0419683	0.00676725	4.95866	0.0160462	1.25186	0.00353288	0.0968379	4.52191	0.199448	790.067	790.067	1.29789	98.9601	3.2512	40.4827	2.59016	82.9735	7.24861	0.00700996	3.14202	0.256105	12.1106
2018-05-26 12:00:02	7555.2	602.29	0.620294	1032.58	121.302	0.202764	53.7207	0.292365	12.6256	1.52719	338.37	0.266193	166.328	9.12489	15.6781	0.0724859	3.62395	13.5369	45.7524	1.00084	2.72054	10.9748	279.853	279.853	13.0626	2.67913	13.8127	0.0416669	0.00676729	5.00892	0.0158412	1.25959	0.00353166	0.0967091	4.49582	0.199159	791.294	791.294	1.30377	98.5494	3.26211	40.3947	2.59628	81.1847	7.28065	0.00700477	3.13198	0.256467	11.9851
2018-05-26 13:00:02	7540.34	600.537	0.618923	1027.81	120.555	0.201889	53.3187	0.291458	12.5319	1.52186	336.302	0.265852	166.259	9.11128	15.554	0.0721214	3.6187	13.5329	45.5043	0.999406	2.69658	10.9178	277.56	277.56	13.013	2.66973	13.7288	0.0416101	0.00674925	5.00296	0.015989	1.25969	0.00352253	0.0963718	4.52475	0.198187	789.398	789.398	1.28594	98.4781	3.2545	40.2559	2.58249	83.1492	7.29993	0.00500895	3.12627	0.252715	11.9516
2018-05-26 14:00:02	7553.19	604.348	0.621922	1038.23	121.511	0.202971	53.7726	0.290729	12.6732	1.52792	337.757	0.266317	167.622	9.06326	15.7391	0.0731445	3.64853	13.5715	45.7831	0.997986	2.70278	10.9562	282.115	282.115	13.0459	2.68273	13.726	0.0415458	0.00676674	5.03154	0.0159343	1.26889	0.00355199	0.0965704	4.52379	0.198078	792.726	792.726	1.26615	98.3347	3.24762	40.2792	2.59138	83.7121	7.32048	0.00501083	3.14807	0.254092	12.0151
2018-05-26 15:00:01	7534.87	602.825	0.620946	1037.02	120.862	0.201885	54.0629	0.290629	12.5866	1.52171	336.513	0.2665	168.431	9.03618	15.6292	0.0729732	3.67285	13.5699	45.1803	1.00112	2.70427	10.9783	282.674	282.674	12.9952	2.68061	13.7054	0.041494	0.00667851	5.0032	0.015984	1.26596	0.00352037	0.0961331	4.52451	0.198302	791.086	791.086	1.27714	95.9023	3.26046	40.1839	2.60231	84.4499	7.27935	0.00501137	3.13014	0.255035	11.9369
2018-05-26 16:00:02	7546.95	604.457	0.622372	1034.79	120.761	0.202634	54.046	0.291475	12.7727	1.52413	334.219	0.266246	168.344	9.0465	15.6832	0.0738875	3.64654	13.5442	45.3913	1.00031	2.70417	11.0054	283.943	283.943	13.0067	2.69718	13.6815	0.0414786	0.00665836	5.01922	0.0159046	1.27282	0.00352482	0.0965905	4.53492	0.199646	792.792	792.792	1.26701	96.4824	3.27452	40.1614	2.60466	86.9388	7.43999	0.00667847	3.13852	0.256755	12.1615
2018-05-26 17:00:02	7540.07	602.012	0.620753	1032.62	121.497	0.202985	53.8545	0.291823	12.68	1.52543	333.744	0.265743	167.117	9.0623	15.7847	0.074292	3.64044	13.5872	45.4065	1.00265	2.69705	10.9448	286.03	286.03	13.076	2.67893	13.6284	0.0414941	0.00668691	5.03578	0.0158044	1.27586	0.00353337	0.0968881	4.49306	0.201577	791.539	791.539	1.26207	96.9361	3.284	40.1417	2.59604	86.9017	7.44819	0.00666894	3.14163	0.256454	12.2446
2018-05-26 18:00:02	7554.82	604.021	0.622357	1037	121.462	0.203026	53.8309	0.29138	12.7386	1.53156	333.582	0.265938	167.612	9.03257	15.7427	0.0748601	3.64214	13.5693	45.4926	0.999718	2.69458	11.0626	281.962	281.962	13.0357	2.68719	13.6829	0.0413666	0.00673007	5.00297	0.0158001	1.27602	0.00354693	0.0969617	4.49145	0.202637	797.374	797.374	1.26667	96.1357	3.29011	40.1248	2.59744	87.0764	7.45302	0.00666783	3.15385	0.258479	12.08
2018-05-26 19:00:02	7555.37	603.879	0.622798	1036.07	121.455	0.202801	54.0987	0.291641	12.7071	1.53594	334.247	0.265432	167.468	9.07731	15.6884	0.0753513	3.60356	13.6071	45.4771	1.0014	2.69743	11.0936	275.089	275.089	13.0026	2.68701	13.6553	0.0409604	0.00665375	4.97114	0.0157951	1.27032	0.00356193	0.0968255	4.51544	0.203376	796.756	796.756	1.26195	96.4985	3.26881	40.3384	2.59625	82.8076	7.37041	0.00669648	3.15702	0.283916	12.0198
2018-05-26 20:00:02	7546.22	602.826	0.621981	1032.85	121.519	0.202627	54.1757	0.291192	12.6914	1.52691	333.365	0.265503	167.108	9.03923	15.6265	0.0758897	3.6207	13.6192	45.5301	1.00208	2.70861	11.0946	277.064	277.064	12.9708	2.68215	13.5983	0.0410988	0.00662869	4.96387	0.0157799	1.26286	0.00356189	0.0967148	4.50537	0.203003	794.932	794.932	1.26207	96.0832	3.25966	40.0642	2.59919	86.0338	7.41667	0.00671265	3.14842	0.27574	12.0124
2018-05-26 21:00:01	7551.18	601.861	0.624083	1034.2	121.127	0.202738	54.1654	0.290809	12.6993	1.52218	335.677	0.264735	167.19	9.03594	15.5577	0.0753792	3.62748	13.5584	45.529	1.00106	2.71143	11.0672	274.756	274.756	12.9669	2.68789	13.6064	0.0418487	0.00668357	4.97189	0.0159113	1.26626	0.00355913	0.0965299	4.49379	0.202636	794.136	794.136	1.26348	95.8031	3.25301	39.91	2.63582	93.3221	7.45104	0.00670539	3.14768	0.272582	11.8988
2018-05-26 22:00:02	7551.05	602.993	0.623578	1034.89	121.623	0.202223	53.8458	0.290802	12.6849	1.52081	334.828	0.265283	167.626	9.02345	15.6302	0.074956	3.62113	13.6133	45.5082	1.00366	2.71043	11.0942	279.411	279.411	13.0617	2.68886	13.66	0.0416946	0.006681	4.97893	0.0158977	1.27366	0.00353678	0.0962712	4.50831	0.203232	795.133	795.133	1.26588	95.773	3.25041	40.0326	2.58277	94.2404	7.41984	0.00671019	3.16302	0.278705	11.9953
2018-05-26 23:00:02	7369.23	589.322	0.608837	1005.99	117.868	0.196389	52.1628	0.28337	12.3714	1.4712	321.57	0.258198	163.148	8.80868	15.28	0.0727988	3.49277	13.3373	44.681	0.998723	2.62715	10.7801	273.553	273.553	12.6959	2.63806	13.1922	0.0399733	0.00637849	4.80341	0.0155082	1.22946	0.003459	0.093593	4.38678	0.197063	771.921	771.921	1.21968	92.2148	3.16569	38.9814	2.52095	92.8548	7.30558	0.00669573	3.12787	0.264511	11.4545
2018-05-27 00:00:02	7358.47	587.317	0.612507	1011.77	118.553	0.196355	52.3173	0.284162	12.3753	1.47745	323.164	0.258918	164.089	8.76866	15.3074	0.0729185	3.5384	13.2713	44.4451	0.999745	2.61351	10.7738	273.914	273.914	12.7487	2.64259	13.1865	0.0398616	0.00643482	4.78318	0.0155539	1.23001	0.00346334	0.094353	4.37015	0.197851	764.816	764.816	1.21176	91.916	3.19394	39.2939	2.57082	101.096	7.26294	0.00669748	3.12617	0.265589	11.6137
2018-05-27 01:00:02	7302.78	583.47	0.606387	999.311	117.763	0.195164	51.8786	0.282364	12.2902	1.4651	319.196	0.256784	162.545	8.76195	15.1359	0.0722474	3.50441	13.1692	44.2616	0.999928	2.58662	10.6271	272.292	272.292	12.6986	2.59099	12.9612	0.0393349	0.00632649	4.75815	0.0154883	1.22523	0.00344498	0.0939897	4.34649	0.196486	747.138	747.138	1.19924	91.7529	3.14675	38.8783	2.52536	94.0218	7.22098	0.00488299	3.10811	0.272737	11.517
2018-05-27 02:00:02	7323.79	586.012	0.607217	998.504	117.81	0.195204	51.8303	0.283082	12.2695	1.46566	318.221	0.258448	162.283	8.73711	15.2577	0.0722618	3.51824	13.2553	44.3571	1.00124	2.59984	10.6481	270.515	270.515	12.7057	2.59196	12.9865	0.0396851	0.00628954	4.75304	0.0155149	1.2355	0.00345416	0.0941045	4.36676	0.196709	743.262	743.262	1.2133	91.1619	3.18115	38.9894	2.56139	97.0834	7.18153	0.00488645	3.09497	0.271819	11.4709
2018-05-27 03:00:02	7333.28	586.027	0.607573	999.299	117.965	0.195092	51.7537	0.283405	12.3242	1.46611	320.573	0.257791	161.978	8.803	15.2931	0.0719965	3.50326	13.1636	44.2925	1.00025	2.59814	10.6307	265.287	265.287	12.7316	2.58279	12.9996	0.0396489	0.00633622	4.75484	0.0153897	1.22526	0.00343589	0.0937599	4.36899	0.198216	749.857	749.857	1.2029	89.9815	3.1923	39.1484	2.56914	93.0653	7.1575	0.00488672	3.06625	0.272967	11.4201
2018-05-27 04:00:02	7316.12	583.53	0.607049	992.654	117.762	0.19537	51.4415	0.282326	12.2933	1.46245	317.877	0.256997	162.224	8.74487	15.1036	0.0717799	3.47955	13.0876	44.13	0.999434	2.57896	10.6043	268.783	268.783	12.662	2.56476	12.8897	0.03953	0.00632204	4.68017	0.0154997	1.22327	0.00344518	0.0941429	4.34892	0.196356	748.289	748.289	1.19633	89.7986	3.18063	38.9522	2.5505	95.0508	7.18537	0.00633168	3.03674	0.271646	11.3904
2018-05-27 05:00:02	7328.04	583.628	0.605502	989.97	117.86	0.195976	51.8441	0.282642	12.316	1.44281	316.452	0.257456	161.43	8.74042	15.1017	0.0718124	3.4893	13.1041	44.1559	0.999599	2.57561	10.6041	270.697	270.697	12.7382	2.55986	12.8678	0.0396206	0.00627493	4.67182	0.0154523	1.21305	0.00344168	0.0944425	4.33536	0.196888	755.664	755.664	1.19994	88.7933	3.18778	38.9791	2.53816	91.8401	7.23554	0.00633062	3.04289	0.270426	11.4303
2018-05-27 06:00:02	7300.82	582.896	0.6037	988.236	117.514	0.1946	51.2417	0.277436	12.2554	1.42342	316.275	0.255944	161.386	8.75346	15.04	0.0718836	3.48279	13.1422	44.1053	0.999316	2.56686	10.5763	268.445	268.445	12.6615	2.54935	12.8124	0.0393358	0.00613631	4.66299	0.0154569	1.22063	0.00342498	0.094225	4.31831	0.196157	755.096	755.096	1.19209	88.8873	3.17712	38.8059	2.54709	92.3243	7.12728	0.00632268	3.02772	0.269577	11.395
2018-05-27 07:00:02	7314.88	585.009	0.604477	991.645	117.469	0.194714	51.4545	0.278285	12.2994	1.4424	315.847	0.256336	161.483	8.75809	15.2705	0.0721249	3.49008	13.1204	44.0529	1.00014	2.56014	10.587	268.303	268.303	12.6489	2.55108	12.838	0.0395068	0.00608034	4.67648	0.0154928	1.21801	0.00342694	0.0946646	4.34242	0.197505	753.496	753.496	1.1939	87.9042	3.18143	38.9193	2.55324	89.1135	7.16399	0.00632457	3.03463	0.270166	11.3816
2018-05-27 08:00:01	7370.86	590.328	0.610455	1000.26	118.168	0.195469	51.9399	0.278816	12.5063	1.45721	314.848	0.258106	162.045	8.79554	15.313	0.0725976	3.50278	13.1285	44.3276	1.00187	2.56573	10.6418	265.135	265.135	12.6893	2.56714	12.9178	0.0397482	0.0061402	4.69705	0.0154974	1.22831	0.00344576	0.0955197	4.3626	0.197594	758.487	758.487	1.20293	87.923	3.19233	39.0565	2.52171	88.6677	7.19707	0.00506232	3.0538	0.277968	11.5365
2018-05-27 09:00:02	7325.26	582.259	0.606986	997.491	117.788	0.194752	51.6286	0.277636	12.42	1.44094	316.439	0.256033	162.937	8.77872	15.2073	0.0722955	3.49744	13.172	44.1947	1.00131	2.52935	10.5371	262.346	262.346	12.6506	2.54446	12.8977	0.0394704	0.00610096	4.68058	0.015485	1.17636	0.00345067	0.0941899	4.32757	0.195529	754.3	754.3	1.19564	87.3184	3.1792	38.7756	2.5117	87.0606	7.14833	0.00508062	3.03007	0.27867	11.393
2018-05-27 10:00:02	7339.61	579.917	0.608808	999.889	117.897	0.194602	51.7997	0.278684	12.486	1.44052	318.305	0.256797	163.504	8.84003	15.1594	0.0727361	3.49999	13.1839	44.2813	1.00053	2.55359	10.5018	261.297	261.297	12.6821	2.53194	12.9106	0.0395075	0.00617655	4.69963	0.0155273	1.20039	0.00344447	0.094188	4.32751	0.196445	751.435	751.435	1.20107	86.9324	3.15941	38.7025	2.50334	89.4411	7.13541	0.00509812	3.03144	0.274969	11.4669
2018-05-27 11:00:02	7345.46	577.574	0.608969	1002.63	118.047	0.19518	51.9199	0.278055	12.5159	1.44754	318.37	0.256735	164.101	8.83894	15.1327	0.0730201	3.4962	13.2515	44.3991	0.998926	2.55897	10.4755	261.007	261.007	12.6962	2.54156	12.9131	0.0397254	0.00609987	4.69831	0.0155111	1.19873	0.00343271	0.09443	4.32348	0.197786	752.523	752.523	1.19581	87.4379	3.17748	38.7282	2.51604	91.1089	7.18103	0.00514172	3.02644	0.279631	11.5893
2018-05-27 12:00:02	7348.96	578.216	0.610944	1009.79	118.23	0.19555	52.1214	0.278714	12.5609	1.45556	320.087	0.256848	164.075	8.83804	15.2731	0.0728856	3.50064	13.1806	44.2735	0.999607	2.54818	10.5089	260.969	260.969	12.6977	2.54764	12.8423	0.0398173	0.00601824	4.70571	0.0156109	1.21644	0.0034418	0.0946527	4.3396	0.197973	754.529	754.529	1.20066	87.7699	3.18161	38.7339	2.51525	91.563	7.14487	0.00520427	3.03662	0.283154	11.4916
2018-05-27 13:00:02	7330.17	576.739	0.607413	1001.05	118.16	0.194406	52.048	0.276189	12.4551	1.45439	320.14	0.256418	163.382	8.77064	15.2117	0.0719846	3.48061	13.0725	44.0944	0.999478	2.50726	10.4698	266.627	266.627	12.5947	2.52948	12.8096	0.0394447	0.00585822	4.71003	0.0156036	1.21188	0.00343132	0.0938009	4.31548	0.197867	751.025	751.025	1.19076	87.3916	3.1797	38.6453	2.5036	91.9938	7.17473	0.00506083	3.02055	0.291081	11.4415
2018-05-27 14:00:02	7326.01	570.595	0.605297	996.231	117.505	0.193733	51.7868	0.27478	12.3671	1.44966	320.251	0.255918	162.922	8.75779	15.1229	0.0715523	3.46885	13.076	44.1264	1.0008	2.4902	10.4282	260.317	260.317	12.5797	2.51307	12.7615	0.0394819	0.005912	4.67028	0.0155514	1.20286	0.00344462	0.0935611	4.28962	0.196477	749.87	749.87	1.17704	88.2411	3.15751	38.441	2.48868	90.9615	7.08113	0.00506824	3.01917	0.282866	11.4891
2018-05-27 15:00:02	7357.14	573.386	0.607889	999.192	118.126	0.194668	51.8772	0.276176	12.4575	1.45378	319.824	0.256683	162.946	8.78167	15.219	0.0719335	3.4552	13.073	44.1697	1.00051	2.52178	10.4637	259.467	259.467	12.6355	2.53391	12.7628	0.0396008	0.00606356	4.6621	0.0156177	1.22292	0.0034417	0.0943936	4.30113	0.198426	752.726	752.726	1.18025	91.6782	3.18597	38.5408	2.51088	95.041	7.12106	0.00511253	3.03788	0.283287	11.7673
2018-05-27 16:00:01	7356.66	574.376	0.60933	992.88	118.323	0.194007	51.9578	0.276443	12.5009	1.45746	320.154	0.256484	163.379	8.80057	15.2543	0.0718303	3.46608	13.106	44.2783	0.999247	2.5223	10.5309	268.455	268.455	12.6335	2.53085	12.7681	0.0396695	0.00608151	4.67666	0.0156633	1.23038	0.00345593	0.0941152	4.29223	0.20352	753.015	753.015	1.17931	91.8572	3.19817	38.6895	2.50782	97.798	7.12376	0.00595597	3.04076	0.283347	11.7779
2018-05-27 17:00:02	7363.69	573.435	0.609706	993.222	118.653	0.195411	52.2038	0.277807	12.4958	1.46217	319.272	0.256729	163.78	8.84179	15.2094	0.071518	3.47398	13.3943	44.3313	1.00033	2.51863	10.4931	261.07	261.07	12.5467	2.54056	12.6636	0.0400568	0.00604135	4.6849	0.0156287	1.2253	0.00343839	0.0940832	4.28691	0.202273	754.102	754.102	1.17265	93.0388	3.18145	38.6745	2.51359	98.9473	7.11451	0.00596412	3.03097	0.281712	11.7785
2018-05-27 18:00:02	7379.21	573.327	0.609779	995.264	118.449	0.195873	52.3195	0.27806	12.4479	1.46188	319.212	0.256529	169.309	8.84149	15.2205	0.0706661	3.5035	13.2166	44.4027	1.00124	2.52164	10.4801	264.711	264.711	12.589	2.52701	12.8072	0.0403031	0.00608694	4.66584	0.0156705	1.20357	0.00344935	0.0942669	4.29313	0.201744	754.99	754.99	1.17807	92.6047	3.17663	38.6991	2.51236	97.7616	7.04761	0.00594881	3.08245	0.281771	11.7394
2018-05-27 19:00:02	7312.34	563.408	0.605385	983.256	117.564	0.19343	51.6822	0.274883	12.3131	1.43959	317	0.254868	166.229	8.72837	15.0928	0.0698498	3.45419	13.1326	44.1395	1.001	2.48829	10.3698	264.497	264.497	12.4231	2.50492	12.6366	0.0397491	0.00597794	4.61349	0.015592	1.19387	0.00341729	0.0932065	4.24223	0.200204	748.145	748.145	1.15839	94.8728	3.1393	38.3186	2.4869	94.3149	7.02537	0.005925	3.06086	0.27729	11.6494
2018-05-27 20:00:02	7319.98	563.18	0.606548	987.953	117.825	0.192529	51.8734	0.275281	12.3271	1.44696	315.371	0.25564	166.263	8.7162	15.0352	0.0696764	3.45335	13.1295	44.0214	1.00051	2.48705	10.3335	263.632	263.632	12.3838	2.50862	12.6758	0.0397194	0.00593593	4.61099	0.015604	1.19736	0.00341057	0.0929846	4.25067	0.200585	751.223	751.223	1.15576	95.4801	3.15165	38.2939	2.48187	88.8254	7.042	0.00593546	3.06887	0.277147	11.6639
2018-05-27 21:00:02	7348.06	566.031	0.607291	986.832	117.271	0.19269	52.2141	0.275484	12.4014	1.45031	315.667	0.256303	165.927	8.75903	15.1003	0.0705733	3.48571	13.217	44.0875	1.0014	2.51027	10.3248	264.589	264.589	12.4711	2.50332	12.7614	0.0396039	0.00600226	4.61314	0.0156175	1.20297	0.00341932	0.0931391	4.23922	0.200579	766.176	766.176	1.14842	96.7459	3.16775	38.4145	2.49533	90.2598	6.98013	0.00515305	3.07365	0.274355	11.5784
2018-05-27 22:00:02	7350.27	568.001	0.6097	992.262	117.547	0.193869	52.3205	0.276572	12.4937	1.45711	314.965	0.255971	165.474	8.79987	15.082	0.0704767	3.47105	13.1859	44.0807	1.0005	2.52554	10.3507	260.951	260.951	12.5452	2.51012	12.7764	0.0397228	0.00596313	4.61662	0.0156497	1.24245	0.0034098	0.0934459	4.22746	0.201005	765.001	765.001	1.14897	94.1769	3.19047	38.4097	2.49316	91.9535	7.12868	0.00515669	3.08123	0.275081	11.5553
2018-05-27 23:00:02	7358.53	571.251	0.607785	995.351	117.759	0.193468	52.3389	0.276287	12.4832	1.4535	314.978	0.256797	165.64	8.80735	15.1582	0.0706949	3.47554	13.4169	44.2554	1.00066	2.52635	10.2802	266.409	266.409	12.6042	2.50866	12.8072	0.0399758	0.00597552	4.61768	0.0156169	1.25476	0.00341601	0.0934766	4.23315	0.200988	768.944	768.944	1.15458	93.9265	3.20234	38.4352	2.53155	95.4459	7.10421	0.00516257	3.08921	0.271366	11.5738
2018-05-28 00:00:02	7364.09	573.991	0.607924	995.449	117.949	0.193693	53.0278	0.275916	12.4816	1.45761	316.302	0.256342	166.018	8.81655	15.2144	0.07049	3.4728	13.3494	44.359	0.999066	2.51946	10.4105	259.876	259.876	12.605	2.51243	12.7833	0.039961	0.00601856	4.59996	0.0155958	1.24144	0.00342906	0.0933669	4.22143	0.201498	767.425	767.425	1.18079	92.2902	3.19546	38.4258	2.52546	92.6242	7.09248	0.00516181	3.11928	0.274576	11.8267
2018-05-28 01:00:02	7379.85	573.272	0.609743	1003.22	118.475	0.19442	52.2316	0.277378	12.6022	1.46336	316.668	0.256159	167.612	8.83277	15.3256	0.0707501	3.49969	13.2832	44.3501	0.998575	2.52294	10.522	265.613	265.613	12.6725	2.51581	12.8101	0.0400075	0.00607733	4.6146	0.0156846	1.26523	0.00342632	0.0936625	4.22825	0.202476	767.747	767.747	1.19001	91.3837	3.22228	38.6186	2.56972	90.6804	7.11526	0.00517149	3.11309	0.272484	11.6964
2018-05-28 02:00:02	7362.02	571.604	0.608743	998.026	118.574	0.193606	51.8883	0.277661	12.8065	1.46289	318.878	0.255863	166.557	8.82722	15.4159	0.0703081	3.49381	13.2746	44.3238	0.998622	2.52196	10.4935	262.375	262.375	12.5473	2.50699	12.784	0.0414492	0.00603004	4.55781	0.0155525	1.27385	0.00343301	0.0933958	4.20957	0.202442	774.609	774.609	1.18101	90.3776	3.22231	38.3768	2.52137	88.4405	7.13579	0.00516776	3.09724	0.268565	11.6321
2018-05-28 03:00:02	7382.51	573.138	0.608276	997.125	118.583	0.194321	52.2874	0.27739	12.8453	1.46059	319.234	0.256038	167.181	8.81111	15.4486	0.0706007	3.50634	13.3235	44.3838	0.999828	2.53616	10.5207	258.513	258.513	12.5005	2.52637	12.7822	0.0416086	0.00604006	4.54093	0.0155301	1.27889	0.00343079	0.0937921	4.22557	0.204161	776.437	776.437	1.19743	88.2311	3.24527	38.0893	2.55722	88.9494	7.22871	0.00585189	3.05768	0.2699	11.6219
2018-05-28 04:00:01	7416.93	575.956	0.609781	998.287	118.859	0.194977	52.2872	0.278288	12.9693	1.46955	319.837	0.256938	167.253	8.86084	15.5304	0.0703703	3.52932	13.4262	44.6919	0.999614	2.53486	10.5424	258.801	258.801	12.6903	2.53848	12.8726	0.0414443	0.00610003	4.568	0.0155971	1.27142	0.0034344	0.0949858	4.22081	0.206807	780.018	780.018	1.23108	88.3663	3.27447	37.4867	2.57348	94.301	7.28258	0.00584484	3.0663	0.270893	11.8023
2018-05-28 05:00:02	7366.47	562.167	0.599712	978.383	117.689	0.188623	51.1799	0.274648	12.565	1.44477	313.78	0.254503	166.669	8.82262	15.1799	0.0672827	3.45535	13.2855	44.2489	1.00646	2.48398	10.2323	262.14	262.14	12.4122	2.47141	12.7427	0.0399064	0.00593829	4.49906	0.0154394	1.24596	0.00341435	0.0930958	4.18951	0.200869	767.8	767.8	1.21185	90.1637	3.15841	36.5154	2.54781	91.6116	7.03248	0.00582192	3.04583	0.262847	11.7819
2018-05-28 06:00:02	7226.58	527.754	0.582738	938.586	114.687	0.181335	49.6824	0.264545	11.9216	1.41641	306.354	0.249044	160.99	8.58375	14.7562	0.0639745	3.30134	12.7274	42.9019	1.00262	2.32645	10.0056	254.121	254.121	12.0898	2.34688	12.473	0.0382608	0.00556013	4.32723	0.0148362	1.17661	0.00334592	0.090001	4.05057	0.192025	721.468	721.468	1.13918	87.5532	3.01983	35.2815	2.4559	88.5614	6.80555	0.0057564	2.91415	0.256073	11.4211
2018-05-28 07:00:02	7208.28	533.258	0.583935	935.154	114.395	0.182123	49.8339	0.26415	12.1052	1.41315	307.162	0.246949	160.437	8.52821	14.8683	0.0661502	3.31648	12.819	42.4392	0.996915	2.33816	9.96062	248.599	248.599	12.232	2.32567	12.3391	0.0383301	0.0056546	4.30251	0.014578	1.18967	0.00331844	0.0902939	4.03352	0.191866	730.181	730.181	1.13558	86.4865	3.02996	35.038	2.4631	83.6792	6.85327	0.00578133	2.92345	0.249714	11.3994
2018-05-28 08:00:02	7240.08	538.435	0.585094	941.363	114.315	0.182661	49.756	0.264562	12.1073	1.42572	306.788	0.242502	158.931	8.53047	14.7368	0.0661007	3.3252	12.8792	42.6044	0.999718	2.33473	10.0359	251.796	251.796	12.2474	2.33156	12.3797	0.0383509	0.00556266	4.30127	0.0145506	1.20212	0.00332459	0.0905538	4.1426	0.193547	735.082	735.082	1.1436	87.3549	3.05839	34.9231	2.46821	86.0602	6.89928	0.00409833	2.91272	0.252923	11.3679
2018-05-28 09:00:01	7232.21	532.115	0.573218	931.97	113.272	0.181371	49.3327	0.263594	11.9492	1.40814	307.419	0.241034	157.737	8.54176	14.7097	0.065485	3.30121	12.7907	42.4033	0.998801	2.30057	9.94711	250.491	250.491	12.139	2.32067	12.3503	0.0378374	0.00542378	4.25863	0.0145052	1.17755	0.0033152	0.090405	4.05109	0.191669	721.888	721.888	1.12866	85.9046	3.02015	34.6694	2.44768	84.447	6.74725	0.00553028	2.89736	0.249269	11.3628
2018-05-28 10:00:02	7242.05	536.367	0.573717	935.486	113.562	0.181315	49.7104	0.262641	11.9936	1.41028	307.886	0.241617	157.341	8.56844	14.7698	0.0652006	3.30478	12.653	42.0468	1.00103	2.29709	9.94073	243.001	243.001	12.1563	2.31961	12.3341	0.0378479	0.0054281	4.26744	0.0144759	1.18192	0.00331329	0.0904486	4.04415	0.192942	732.303	732.303	1.12455	86.1749	3.05249	34.7594	2.44759	85.9521	6.84486	0.00469248	2.91488	0.251125	11.3677
2018-05-28 11:00:02	7239.96	539.499	0.576893	935.091	113.585	0.182534	49.5773	0.263587	12.0734	1.41072	307.84	0.241181	157.604	8.5142	14.791	0.0657085	3.31988	12.8468	42.0445	1.00125	2.31045	9.92495	244.495	244.495	12.1442	2.31572	12.3096	0.0378481	0.00539077	4.2697	0.0144314	1.22159	0.00333555	0.0907099	4.01213	0.19334	735.069	735.069	1.13461	88.6682	3.03307	35.0598	2.4657	87.2277	6.87048	0.00470017	2.90195	0.251945	11.377
2018-05-28 12:00:02	7236.67	533.915	0.57492	923.061	113.05	0.181151	49.429	0.260733	11.9594	1.39837	306.013	0.238049	157.229	8.47493	14.6712	0.0653249	3.29829	12.725	41.4027	1.00243	2.29388	9.92842	244.415	244.415	12.1424	2.29185	12.2838	0.0374571	0.0053547	4.20608	0.0143419	1.17166	0.00331109	0.0900959	3.91226	0.191819	729.868	729.868	1.11696	88.8056	3.0259	35.0367	2.4175	85.2328	6.80855	0.00468932	2.90398	0.252246	11.3292
2018-05-28 13:00:02	7282.65	538.836	0.587311	938.98	115.034	0.183865	50.0421	0.262983	12.3399	1.41948	306.764	0.239182	157.857	8.57908	14.9699	0.066111	3.3399	12.7492	42.0649	0.996883	2.35606	10.2402	251.629	251.629	12.2375	2.28741	12.2826	0.037719	0.00544723	4.22102	0.014449	1.22272	0.00334703	0.0904033	3.98198	0.194567	725.513	725.513	1.12858	90.3611	3.06488	35.0819	2.43004	87.0199	6.89971	0.00457905	2.93378	0.252477	11.2879
2018-05-28 14:00:02	7278.31	535.638	0.584938	937.658	115.041	0.182428	49.9637	0.264849	12.3427	1.41522	305.073	0.239686	158.341	8.5215	14.871	0.065962	3.30788	12.6812	42.0333	0.99873	2.33851	10.1588	246.774	246.774	12.271	2.29779	12.1551	0.0379509	0.00552426	4.2418	0.0145005	1.21938	0.00333565	0.0909148	3.97817	0.195439	727.895	727.895	1.12245	90.455	3.07126	34.8591	2.43922	86.7111	6.89158	0.00454561	2.92612	0.253145	11.2875
2018-05-28 15:00:02	7286.59	533.696	0.579943	932.093	114.866	0.183537	49.8404	0.263867	12.1947	1.41408	303.32	0.238961	157.273	8.50298	14.7652	0.0653251	3.28694	12.7899	41.8419	1.00464	2.32161	10.1025	251.397	251.397	12.2417	2.31389	12.0243	0.0378589	0.00559006	4.25133	0.0145113	1.20482	0.00333189	0.0909815	3.99171	0.194777	728.388	728.388	1.12251	88.3479	3.09252	34.8195	2.44598	83.0827	6.89149	0.00453836	2.92134	0.254963	11.2141
2018-05-28 16:00:02	7241.36	532.854	0.580217	931.215	114.762	0.18255	49.5589	0.262503	12.1834	1.40158	301.954	0.238135	156.162	8.45911	14.739	0.064361	3.24015	12.5915	41.6061	0.998877	2.28539	10.0041	248.251	248.251	12.1334	2.29396	11.9869	0.0373657	0.00549801	4.22959	0.0144667	1.20425	0.00329298	0.0904298	3.93737	0.193063	724.369	724.369	1.10476	87.843	3.09486	34.8448	2.43917	83.5983	6.84571	0.00428208	2.90603	0.250255	11.0748
2018-05-28 17:00:01	7240.74	531.759	0.57685	927.835	114.562	0.18218	49.3274	0.260916	12.1612	1.39877	301.211	0.236097	156.209	8.42535	14.732	0.0644424	3.23554	12.7224	41.516	1.0001	2.28983	10.0063	239.805	239.805	12.0981	2.2697	12.0189	0.0371326	0.00540915	4.18583	0.0144406	1.21407	0.00328898	0.0909648	3.97836	0.192349	724.085	724.085	1.08106	87.8638	3.06615	34.5491	2.44977	81.4448	6.87157	0.00490071	2.90464	0.249478	11.0096
2018-05-28 18:00:01	7241.89	529.244	0.576811	926.659	114.125	0.181614	49.4596	0.261008	12.1621	1.39789	300.335	0.234541	157.045	8.4136	14.7197	0.0642535	3.18996	12.6216	41.4544	1.0007	2.28523	9.87792	241.003	241.003	12.0956	2.28329	12.0011	0.036395	0.00540574	4.22246	0.0144999	1.19372	0.00330283	0.0914103	3.96055	0.192318	722.71	722.71	1.07883	89.7425	3.05744	34.5392	2.43156	82.1283	6.85351	0.00489958	2.8863	0.250154	10.9242
2018-05-28 19:00:02	7239.89	528.326	0.57592	927	114.237	0.18157	49.2852	0.259058	12.1564	1.39491	296.648	0.233529	156.973	8.36448	14.6993	0.0640894	3.18866	12.7185	41.3308	1.00217	2.28397	9.89729	239.961	239.961	12.0733	2.30123	11.9468	0.0361327	0.00536733	4.22832	0.0145442	1.19176	0.00330011	0.0906879	3.95221	0.191854	722.821	722.821	1.07648	91.4485	3.04345	34.5444	2.42443	83.0515	6.83451	0.0046654	2.85537	0.251765	11.3105
2018-05-28 20:00:02	7268.57	531.446	0.576803	929.665	114.485	0.181731	49.3994	0.260179	12.2636	1.40013	297.786	0.234113	156.736	8.30781	14.7211	0.0641337	3.19314	12.5916	41.5014	1.00323	2.29643	9.94101	243.097	243.097	12.1129	2.31354	11.8517	0.0365033	0.00538583	4.23075	0.0145751	1.21877	0.00328885	0.0912075	4.007	0.19184	726.751	726.751	1.06328	90.4108	3.05866	34.6281	2.43544	83.7507	6.83318	0.00450518	2.85783	0.250191	11.3015
2018-05-28 21:00:02	7242.28	527.082	0.575111	921.006	113.918	0.181466	49.3942	0.259834	12.1846	1.39752	296.188	0.233576	156.088	8.26841	14.6476	0.0638951	3.19872	12.7558	41.469	1.00356	2.29518	9.89445	235.351	235.351	12.1012	2.29869	11.8032	0.0365187	0.00535069	4.22884	0.0145024	1.21937	0.00328747	0.0906051	3.99098	0.191405	724.036	724.036	1.06904	90.3155	3.04842	34.697	2.44602	82.7523	6.86869	0.00452133	2.86106	0.250041	11.1086
2018-05-28 22:00:02	7188.96	521.961	0.569764	910.644	113.35	0.178737	48.8129	0.256964	11.9932	1.37634	291.872	0.233146	152.188	8.14814	14.5371	0.0621409	3.17022	12.5367	41.12	1.00297	2.26548	9.78838	224.242	224.242	11.9181	2.26303	11.7066	0.0356823	0.00526596	4.1976	0.0142868	1.19133	0.00326262	0.0898963	3.9641	0.189752	716.255	716.255	1.04973	89.5272	3.03261	34.2569	2.40318	78.8838	6.81657	0.00450774	2.80817	0.247897	11.0399
2018-05-28 23:00:02	7118.56	516.303	0.556885	884.114	111.548	0.175021	48.1428	0.253007	11.682	1.34807	288.827	0.229214	150.114	7.96207	14.4027	0.0606973	3.09571	12.3871	40.5585	1.00101	2.21387	9.6855	227.173	227.173	11.7518	2.20747	11.5782	0.0348492	0.00519358	4.09581	0.0139377	1.18674	0.00322751	0.0883135	3.88816	0.18588	705.442	705.442	1.02749	89.1634	2.97785	33.1064	2.34194	80.1314	6.75823	0.00451558	2.76676	0.24504	10.9926
2018-05-29 00:00:02	7134.68	516.036	0.552299	892.118	111.598	0.174783	48.2615	0.253582	11.6423	1.35313	288.439	0.228315	149.961	7.99041	14.4021	0.0606535	3.10059	12.4118	40.5498	1.00249	2.208	9.63814	228.763	228.763	11.8943	2.14962	11.6558	0.0350842	0.00519568	4.08005	0.013801	1.16913	0.00322557	0.0882379	3.8902	0.18535	701.747	701.747	1.03569	89.7857	2.98374	33.1214	2.30941	80.911	6.75635	0.00450384	2.76559	0.244911	10.8412
2018-05-29 01:00:02	7141.59	522.398	0.558629	900.85	112.256	0.176371	48.6803	0.253924	11.7839	1.36705	289.398	0.229782	148.98	7.98032	14.6118	0.0613567	3.15473	12.3569	40.5268	1.00191	2.25794	9.72262	228.615	228.615	11.9899	2.13392	11.5265	0.035541	0.00521213	4.09464	0.0139827	1.17145	0.00321505	0.088623	3.89377	0.186994	710.765	710.765	1.05986	86.9934	2.99916	33.241	2.33155	80.2231	6.81478	0.00451083	2.78493	0.245315	10.8251
2018-05-29 02:00:02	7111.51	519.688	0.554648	892.623	111.429	0.174661	48.2443	0.251809	11.6649	1.35667	288.146	0.228301	148.415	7.97803	14.5363	0.0593166	3.08074	12.302	40.4464	1.00187	2.23696	9.71826	231.283	231.283	11.8191	2.09486	11.4496	0.0350085	0.00518537	4.03867	0.01365	1.17356	0.0032124	0.0886535	3.87418	0.185768	708.946	708.946	1.04058	87.2076	2.96661	33.0891	2.2871	80.5389	6.75879	0.00453105	2.78113	0.243881	10.8286
2018-05-29 03:00:01	7116.42	522.26	0.555056	888.324	111.867	0.175658	48.4504	0.250228	11.59	1.33889	289.541	0.228481	148.77	8.03038	14.3507	0.0574693	3.05094	12.384	40.5587	1.0035	2.23019	9.67824	232.658	232.658	11.8136	2.09159	11.4377	0.0351609	0.00512439	4.04672	0.0135724	1.22745	0.00319986	0.0883367	3.92145	0.186247	708.608	708.608	1.03729	87.1791	2.9475	32.8901	2.28081	81.1344	6.77091	0.00453585	2.78715	0.24273	10.7746
2018-05-29 04:00:02	7144.65	527.701	0.560156	898.309	112.756	0.183374	48.7109	0.252185	11.7463	1.36081	289.404	0.229298	151.575	8.10699	14.5804	0.0602832	3.12665	12.4177	40.7283	1.00124	2.2487	9.74705	230.397	230.397	11.9539	2.13792	11.7281	0.0360598	0.00521054	4.1094	0.0140844	1.21226	0.00321315	0.089462	3.91418	0.187344	714.022	714.022	1.10025	87.0048	2.97183	33.1786	2.35652	81.7144	6.76013	0.00432742	2.79359	0.246433	10.7948
2018-05-29 05:00:02	7153.8	529.242	0.559929	897.315	113.012	0.182665	48.6358	0.253173	11.7035	1.37023	289.337	0.229801	149.743	8.17771	14.5324	0.0591308	3.15765	12.4596	40.7394	1.00241	2.24723	9.78012	230.754	230.754	11.9686	2.13928	11.7384	0.0362567	0.00524909	4.13463	0.0137547	1.23792	0.00324803	0.0896174	3.9005	0.188432	716.238	716.238	1.10069	87.5761	2.97795	33.3663	2.31091	80.8306	6.75038	0.00420291	2.81214	0.247381	10.8443
2018-05-29 06:00:02	7111.7	524.137	0.556748	886.484	111.997	0.179912	48.3608	0.250299	11.1097	1.35305	287.111	0.229272	149.729	8.12133	14.4308	0.0584139	3.11144	12.3437	40.3357	1.00223	2.22394	9.58072	224.355	224.355	11.8148	2.11379	11.6298	0.0355582	0.0051399	4.10716	0.0136556	1.2311	0.00318928	0.0886209	3.88567	0.185363	713.551	713.551	1.07388	87.2766	2.93317	33.0816	2.30329	81.0567	6.71346	0.00414988	2.76322	0.245026	10.7525
2018-05-29 07:00:02	7132.75	522.156	0.557419	891.808	112.202	0.181359	48.6655	0.250462	10.9584	1.36113	286.141	0.23017	150.637	8.07628	14.3882	0.0581013	3.1269	12.4712	40.414	1.00272	2.22077	9.63787	232.781	232.781	11.8633	2.1201	11.6964	0.0354706	0.00514875	4.11865	0.0135839	1.23675	0.00318761	0.0881672	3.90047	0.185915	709.874	709.874	1.07233	87.0144	2.91836	33.2871	2.32255	79.7182	6.72446	0.00416929	2.77117	0.244827	11.2399
2018-05-29 08:00:02	7160.53	524.989	0.564036	898.861	113.53	0.18949	48.9748	0.252488	11.2118	1.37399	291.189	0.231836	152.315	8.07324	14.552	0.0595069	3.1427	12.4596	40.5831	1.00033	2.25495	9.74984	233.548	233.548	11.8504	2.14074	11.6575	0.036064	0.00521287	4.13804	0.0139368	1.23559	0.00319706	0.0902489	3.827	0.188373	711.058	711.058	1.09698	87.3868	2.94374	33.3369	2.34102	77.2576	6.72284	0.00402196	2.80726	0.247092	11.4392
2018-05-29 09:00:02	7146.55	523.516	0.562274	903.751	113.323	0.190108	48.6114	0.254977	11.3271	1.38692	291.162	0.231436	152.95	8.05035	14.451	0.0603904	3.14202	12.4105	40.593	0.998284	2.25874	9.74533	232.716	232.716	11.8445	2.13513	11.5974	0.036178	0.00524192	4.1364	0.0140215	1.22841	0.00319877	0.0906834	3.81741	0.187785	704.679	704.679	1.09071	86.6441	2.95018	33.4653	2.30542	77.225	6.72323	0.00400769	2.8001	0.24506	11.3069
2018-05-29 10:00:02	7144.05	525.456	0.564793	902.86	113.347	0.193596	49.1243	0.260558	11.2216	1.40111	291.757	0.233608	154.755	8.07769	14.4319	0.0595237	3.18275	12.4868	40.7386	0.998655	2.35667	9.79717	235.139	235.139	11.9192	2.17493	12.0864	0.0364915	0.005299	4.18062	0.0140995	1.22906	0.00318392	0.0916638	3.88556	0.188577	704.319	704.319	1.13819	87.2152	3.00315	35.0412	2.33531	76.5487	6.75608	0.00389206	2.77756	0.246052	11.1475
2018-05-29 11:00:02	7193.63	531.343	0.584715	935.05	116.611	0.192736	49.6884	0.265639	11.4752	1.46452	295.766	0.239495	157.488	8.20115	14.7145	0.0625419	3.25791	12.6378	41.2785	0.99957	2.42259	9.92811	237.451	237.451	12.0001	2.26067	12.7134	0.0377417	0.00565682	4.2803	0.0143076	1.26177	0.00320126	0.0925754	3.93397	0.191427	706.482	706.482	1.20284	87.7861	3.02436	35.7904	2.39396	76.5378	6.85506	0.00395589	2.82768	0.247876	11.2461
2018-05-29 12:00:01	7432.09	554.256	0.598838	979.665	120.468	0.199442	52.0644	0.277273	11.9568	1.51709	317.454	0.247293	164.479	8.67645	15.0668	0.064687	3.47101	12.9722	42.6902	0.998077	2.56338	10.4186	252.245	252.245	12.5543	2.32328	12.9481	0.0392206	0.00583774	4.46389	0.0147681	1.32666	0.00332539	0.0955856	4.13707	0.200298	733.513	733.513	1.21009	92.6064	3.14834	36.8368	2.50754	77.0459	7.02542	0.00409477	2.99742	0.256686	11.7835
2018-05-29 13:00:02	7427.48	557.467	0.596864	985.017	120.759	0.198238	52.4443	0.277712	11.9196	1.51724	313.745	0.247378	165.106	8.61531	15.0227	0.0642137	3.46833	13.0132	42.4507	0.998024	2.58312	10.6002	254.492	254.492	12.5296	2.31635	13.2426	0.0390504	0.00577319	4.42796	0.0148128	1.35801	0.00334173	0.0951533	4.13504	0.19923	738.149	738.149	1.25935	91.7007	3.13267	36.831	2.49945	78.2792	7.00406	0.00412709	2.96598	0.255783	11.8935
2018-05-29 14:00:02	7446.63	566.418	0.600866	988.079	121.536	0.200279	52.8948	0.2783	11.9879	1.52915	310.65	0.249994	165.509	8.64656	15.1156	0.065669	3.48483	13.1326	42.9886	0.997269	2.59984	10.647	252.364	252.364	12.5377	2.35757	13.4672	0.0393659	0.00586248	4.49241	0.0149002	1.34166	0.00338102	0.0958813	4.18275	0.201557	740.474	740.474	1.24819	92.2114	3.18686	37.4593	2.52411	77.7671	7.03343	0.0041617	3.00507	0.257071	12.1112
2018-05-29 15:00:03	7436.28	560.034	0.595119	979.702	120.629	0.199897	52.3079	0.276723	11.9418	1.51681	311.529	0.244977	161.647	8.65333	15.1028	0.0649809	3.47223	13.1253	43.0415	0.999944	2.56175	10.4341	251.18	251.18	12.4728	2.33762	13.2218	0.0389535	0.00589835	4.43846	0.0147327	1.3121	0.00339242	0.0948634	4.19252	0.200575	740.595	740.595	1.21722	92.4031	3.15555	37.5235	2.51465	79.8049	7.02747	0.00413583	2.99152	0.257352	12.0125
2018-05-29 16:00:03	7441.66	557.196	0.593632	976.007	120.199	0.199458	51.9822	0.276181	11.911	1.50729	308.139	0.241763	154.83	8.61001	15.0847	0.0639324	3.45284	13.077	42.6415	1.00053	2.55296	10.4465	248.123	248.123	12.379	2.30599	13.0842	0.0389859	0.00623668	4.39197	0.0147334	1.34074	0.00336643	0.0942669	4.15143	0.199073	737.284	737.284	1.21718	92.3662	3.149	37.8405	2.49454	79.9394	7.05774	0.00417589	3.01409	0.257826	12.0176
2018-05-29 17:00:03	7446.36	561.052	0.596039	982.241	120.399	0.202666	52.465	0.275923	12.0156	1.51019	307.808	0.240585	156.6	8.71809	15.0653	0.0639927	3.47231	13.0906	42.3952	0.999191	2.58191	10.4547	250.939	250.939	12.5009	2.31054	13.0696	0.039198	0.0060322	4.42687	0.0147534	1.31438	0.00338972	0.0947995	4.16145	0.200704	738.796	738.796	1.23216	92.5666	3.15911	37.7873	2.4991	79.4061	7.2416	0.00421074	3.02223	0.260013	11.8824
2018-05-29 18:00:03	7443.49	559.009	0.597691	981.254	120.456	0.207334	52.2917	0.277728	12.0845	1.5489	306.526	0.239779	155.004	8.69591	15.0524	0.0640057	3.46265	13.0688	42.3263	0.99978	2.63722	10.4176	249.112	249.112	12.4479	2.35745	13.0862	0.039087	0.006083	4.43377	0.0147602	1.31772	0.00336077	0.0949769	4.1418	0.200389	735.244	735.244	1.22568	92.6543	3.1614	37.7211	2.54525	79.6109	7.22747	0.00409624	3.02248	0.257957	11.8894
2018-05-29 19:00:02	7499.73	568.036	0.604954	983.292	120.775	0.204436	52.8215	0.278692	12.3566	1.58851	308.967	0.240429	156.973	8.80991	15.1315	0.0646023	3.47333	13.2019	42.8152	1.00566	2.61307	10.5372	251.423	251.423	12.5437	2.38424	13.2662	0.0392531	0.00613294	4.4637	0.0148255	1.33942	0.00335944	0.0960349	4.12774	0.200718	741.703	741.703	1.27024	92.9401	3.1944	38.0267	2.591	81.4597	7.32294	0.00413056	3.00496	0.262272	11.9908
2018-05-29 20:00:02	7485.69	566.229	0.607798	985.557	120.373	0.205689	53.0299	0.27919	12.299	1.62258	312.171	0.240738	157.205	8.88859	15.2634	0.0645032	3.47935	13.2774	43.1833	1.00099	2.61558	10.5088	251.974	251.974	12.5922	2.39289	13.2045	0.0387575	0.00651277	4.48135	0.0149225	1.31327	0.00339796	0.0958931	4.11457	0.200486	739.626	739.626	1.27191	92.6018	3.19414	38.0222	2.57019	79.4131	7.3303	0.00407074	3.00796	0.258735	12.0684
2018-05-29 21:00:05	7504.53	569.591	0.609652	1000.04	120.697	0.207273	53.2273	0.281433	12.2787	1.61151	317.906	0.244681	159.01	8.88251	15.4857	0.0651451	3.50281	13.293	43.7932	0.999679	2.68062	10.56	256.217	256.217	12.5552	2.41822	13.3388	0.0389821	0.00673817	4.54101	0.0149813	1.30625	0.00341372	0.0963136	4.16888	0.200198	744.012	744.012	1.26195	91.6352	3.21904	38.0664	2.60798	81.4693	7.42629	0.00408298	3.0257	0.259398	12.1267
2018-05-29 22:00:02	7511.6	569.493	0.606935	998.838	120.587	0.206467	52.7811	0.28191	12.2844	1.61822	317.223	0.244128	159.373	8.92786	15.3942	0.0653491	3.50486	13.3726	43.6331	1.00007	2.67816	10.5896	256.087	256.087	12.5857	2.40964	13.2793	0.0390256	0.00725396	4.53897	0.0150942	1.29709	0.00343134	0.096464	4.19142	0.20085	743.949	743.949	1.29777	91.6872	3.20699	38.0288	2.59047	80.8043	7.38018	0.00411756	3.03386	0.260948	12.2116
2018-05-29 23:00:02	7470	563.572	0.597126	984.929	119.523	0.201714	52.2758	0.280621	12.0392	1.59257	316.223	0.236781	157.828	8.8419	15.0871	0.0647548	3.48572	13.1451	43.2851	1.00506	2.60268	10.4704	249.476	249.476	12.5029	2.3732	13.1242	0.038924	0.00686226	4.5039	0.0149049	1.28678	0.00341449	0.0954694	4.24413	0.199428	745.935	745.935	1.26249	91.9196	3.17017	38.0303	2.57986	81.3835	7.2763	0.00410455	3.01507	0.258049	12.0921
2018-05-30 00:00:02	7467.58	565.301	0.600913	987.627	119.592	0.203624	52.1489	0.282695	12.1681	1.58666	316.047	0.238166	157.624	8.84842	15.1881	0.0650089	3.49081	13.1973	43.2782	1.00078	2.60632	10.5212	247.678	247.678	12.5769	2.35457	13.0576	0.0386374	0.006986	4.47625	0.014885	1.29712	0.00344289	0.0954172	4.27518	0.199082	750.971	750.971	1.24994	93.4859	3.1754	37.6029	2.55854	82.2481	7.28839	0.0041244	2.98685	0.257905	12.0449
2018-05-30 01:00:03	7507.81	573.482	0.611453	1000.44	120.73	0.216025	52.8027	0.289657	12.2834	1.63892	316.473	0.241679	158.827	8.90258	15.424	0.0659517	3.5302	13.2995	44.0305	0.999149	2.7264	10.5927	254.062	254.062	12.6089	2.42843	13.0443	0.0392099	0.00702428	4.49828	0.0152286	1.33466	0.00345935	0.0978141	4.3195	0.200171	759.943	759.943	1.25958	92.0604	3.21569	38.2338	2.58082	84.6554	7.33755	0.0041326	2.97913	0.263003	12.1414
2018-05-30 02:00:04	7553.72	581.556	0.624622	1017.96	121.774	0.212308	53.0405	0.289526	12.4996	1.62642	317.715	0.244938	160.457	8.90751	15.4377	0.0675081	3.55263	13.4259	44.6736	1.00273	2.79204	10.7361	253.903	253.903	12.7341	2.42657	13.2555	0.0398363	0.00670121	4.55664	0.0155653	1.34434	0.00349925	0.098766	4.41427	0.206037	765.674	765.674	1.2902	92.8157	3.25036	39.1729	2.65177	85.8549	7.3572	0.00437735	3.02931	0.265926	12.2754
2018-05-30 03:00:02	7560.33	580.485	0.626165	1019.68	121.509	0.214374	53.1185	0.292667	12.5093	1.62733	317.538	0.244865	161.274	8.94891	15.503	0.0674506	3.55359	13.4352	44.6272	1.00299	2.76897	10.7937	257.692	257.692	12.7215	2.41854	12.7662	0.0400796	0.00694684	4.5692	0.0154439	1.35758	0.00348847	0.0985381	4.41612	0.203875	763.308	763.308	1.35088	92.6639	3.19243	40.4457	2.62001	87.1359	7.34523	0.00432064	3.02219	0.266672	12.2046
2018-05-30 04:00:02	7512.03	570.339	0.61429	1001.55	120.142	0.20671	52.1894	0.285336	12.2526	1.59561	313.49	0.240722	159.327	8.82364	15.1971	0.0646556	3.47373	13.3355	43.9378	1.00384	2.67771	10.8337	256.727	256.727	12.5307	2.3595	12.4187	0.039065	0.00680845	4.51273	0.0150751	1.34349	0.00345949	0.0965594	4.4519	0.201836	753.295	753.295	1.35087	91.8324	3.15633	39.9166	2.60538	85.9106	7.12975	0.00431044	3.00548	0.263553	11.9932
2018-05-30 05:00:02	7501.73	572.831	0.619112	1009.46	120.683	0.207293	52.5961	0.28909	12.3749	1.60422	313.451	0.242624	159.042	8.83452	15.3111	0.0643696	3.47717	13.3293	43.8844	0.999665	2.70191	10.7866	251.712	251.712	12.5549	2.36823	12.6104	0.0392236	0.00671725	4.53716	0.0151781	1.34538	0.00346566	0.0964568	4.58376	0.201974	753.689	753.689	1.32201	91.2491	3.17148	41.3326	2.58922	84.5633	7.12902	0.0043294	3.01283	0.264028	12.0707
2018-05-30 06:00:02	7514.29	572.212	0.617316	1011.38	120.381	0.205685	52.6819	0.287448	12.3275	1.60481	315.225	0.243585	159.351	8.78699	15.3131	0.064541	3.4879	13.2976	43.8224	1.00223	2.73714	10.789	259.353	259.353	12.5915	2.38413	12.6793	0.0393368	0.00673615	4.53291	0.0151425	1.34149	0.00348297	0.0966588	4.5002	0.203098	752.819	752.819	1.34123	91.7263	3.17817	40.3617	2.60053	85.6458	7.10191	0.00438288	2.99446	0.266946	12.0808
2018-05-30 07:00:01	7482.33	562.51	0.612298	1009.12	120.281	0.206479	52.0299	0.28422	12.2501	1.59961	315.568	0.241619	157.666	8.745	15.1838	0.0636944	3.43629	13.2142	43.8588	1.00076	2.67673	10.6543	254.811	254.811	12.4306	2.35981	12.4952	0.0388225	0.00678829	4.50154	0.0150101	1.35249	0.00345055	0.0954823	4.43856	0.201829	744.987	744.987	1.34202	91.2517	3.1415	39.325	2.6055	82.7856	7.06803	0.00443138	2.96045	0.262547	11.9469
2018-05-30 08:00:02	7497.23	566.333	0.615474	1011.97	120.762	0.20759	52.3633	0.286329	12.3159	1.59563	312.218	0.243791	158.32	8.74522	15.2002	0.0642821	3.48654	13.345	43.7981	1.00115	2.71795	10.7385	252.407	252.407	12.4663	2.35574	12.5813	0.0389539	0.0067484	4.50444	0.0151222	1.35235	0.00346178	0.0957497	4.39754	0.202513	752.101	752.101	1.34399	91.1517	3.15705	39.7843	2.62614	84.1168	7.12318	0.00446386	2.95963	0.262207	11.981
2018-05-30 09:00:02	7475.88	563.023	0.612817	1001.22	120.24	0.20669	52.1336	0.281704	12.264	1.57764	310.843	0.242971	157.968	8.73263	15.1471	0.0644823	3.45141	13.2774	43.5127	1.00164	2.70437	10.546	255.016	255.016	12.4457	2.34602	12.7863	0.0388347	0.00679905	4.46944	0.0151611	1.32507	0.00348766	0.0956141	4.33179	0.202023	748.825	748.825	1.35703	91.1852	3.13677	41.014	2.61692	81.7802	7.1339	0.00445345	2.95335	0.260349	11.914
2018-05-30 10:00:02	7506.32	566.575	0.617784	1013.41	120.793	0.211735	52.4688	0.282517	12.4169	1.59581	313.477	0.243231	157.845	8.72573	15.2928	0.0646377	3.47311	13.311	43.6627	1.00073	2.73944	10.6389	255.773	255.773	12.5044	2.36715	12.9327	0.0391895	0.006749	4.49194	0.0152412	1.30872	0.00346894	0.0963075	4.33932	0.203643	751.924	751.924	1.33096	91.2834	3.15847	39.4417	2.61108	82.2347	7.14545	0.00444714	2.97771	0.26163	11.9991
2018-05-30 11:00:02	7520.38	570.762	0.618852	1012.83	121.632	0.214865	52.7308	0.286518	12.4134	1.5987	314.079	0.246068	158.464	8.75794	15.3883	0.0649441	3.48642	13.4125	43.8909	1.00243	2.76465	10.735	250.899	250.899	12.6152	2.38403	12.9594	0.0390671	0.00666751	4.52297	0.0154732	1.30774	0.00345916	0.0970608	4.3724	0.204487	756.105	756.105	1.33051	91.6079	3.17566	38.9362	2.60521	82.0445	7.22821	0.00447273	2.9553	0.262277	11.9659
2018-05-30 12:00:01	7517.84	571.235	0.616646	1018.87	121.171	0.214647	52.829	0.287264	12.4018	1.60713	315.198	0.246806	158.685	8.734	15.3457	0.0649213	3.46629	13.5039	43.8981	1.00056	2.75485	10.7542	256.263	256.263	12.6566	2.38122	12.9591	0.0393519	0.0065955	4.51297	0.0156215	1.30409	0.00344905	0.0975192	4.38726	0.205043	752.011	752.011	1.32955	91.1573	3.16594	38.3681	2.59083	81.6754	7.14332	0.00450794	2.97345	0.261412	11.8815
2018-05-30 13:00:02	7546.84	572.208	0.618714	1022.26	121.673	0.214254	52.9187	0.287094	12.4057	1.62648	317.072	0.247381	159.57	8.77884	15.378	0.0643817	3.47481	13.4925	43.809	1.00277	2.72369	10.8391	254.613	254.613	12.7837	2.39916	13.0117	0.0394315	0.00657538	4.53525	0.0157389	1.33229	0.00345137	0.0976829	4.38291	0.205897	751.102	751.102	1.32221	91.521	3.16205	38.4711	2.60796	81.9428	7.19532	0.0045019	2.97431	0.263135	11.9965
2018-05-30 14:00:01	7520.67	567.544	0.614571	1007.92	120.626	0.211938	52.7546	0.283493	12.3221	1.61746	315.726	0.243	158.934	8.69587	15.2477	0.0630302	3.44952	13.2959	43.2042	0.999721	2.67813	10.7281	254.081	254.081	12.6142	2.37321	12.9298	0.0388435	0.00645387	4.47128	0.0154701	1.31841	0.00345884	0.0962165	4.31922	0.203545	747.195	747.195	1.29448	91.3846	3.12664	37.7978	2.58702	80.7231	7.21864	0.00450481	2.95308	0.260815	11.8322
2018-05-30 15:00:02	7493.2	562.897	0.60485	990.088	118.978	0.206122	52.1726	0.279685	12.0744	1.58377	313.237	0.24003	157.734	8.70948	15.1434	0.0611219	3.39055	13.2715	42.7318	1.0058	2.6298	10.5379	249.874	249.874	12.441	2.34008	12.4529	0.0379587	0.00633653	4.38071	0.0151519	1.30723	0.00341837	0.0952951	4.22232	0.200785	744.044	744.044	1.24204	90.3427	3.10536	36.9219	2.56581	80.5245	7.17961	0.00445475	2.95638	0.258097	11.6018
2018-05-30 16:00:01	7369	554.755	0.599565	983.134	117.66	0.205892	51.2672	0.276936	12.0061	1.54882	307.602	0.237036	155.723	8.42988	15.0887	0.0611497	3.28883	13.0121	42.0669	0.999097	2.57691	10.252	247.881	247.881	12.3557	2.26434	12.2837	0.0375055	0.006308	4.28484	0.014761	1.26696	0.00336572	0.0947431	4.1128	0.196785	738.98	738.98	1.2368	89.3175	3.10025	36.44	2.48854	78.9753	7.05338	0.00443525	2.89881	0.253999	11.4602
2018-05-30 17:00:02	7324.48	548.314	0.591333	954.889	116.194	0.201926	50.7329	0.274079	11.8803	1.52064	305.607	0.235101	154.451	8.34311	14.8977	0.0603394	3.26033	12.9091	41.8257	1.00158	2.54963	9.99412	244.554	244.554	12.3101	2.25392	12.1468	0.0369798	0.00620779	4.24672	0.0146891	1.27073	0.00338547	0.0945891	4.05985	0.193883	733.437	733.437	1.21116	89.0286	3.06983	35.6509	2.45499	77.2642	6.97364	0.00460808	2.87375	0.247895	11.4025
2018-05-30 18:00:01	7339.89	549.175	0.593664	967.445	116.872	0.204043	50.7233	0.272423	11.9341	1.54042	303.555	0.236407	154.02	8.36591	15.0907	0.0609397	3.28414	12.9478	42.0588	0.999814	2.5781	10.0287	247.164	247.164	12.3631	2.25655	12.2159	0.0372264	0.00634472	4.25754	0.0147781	1.26711	0.00335946	0.0942909	4.04297	0.19459	734.812	734.812	1.2059	89.1008	3.07382	35.9103	2.49156	76.7011	7.00365	0.00455031	2.87056	0.2505	11.4879
2018-05-30 19:00:02	7330.54	550.696	0.59216	962.013	116.982	0.203379	50.6884	0.273593	11.9119	1.53556	302	0.236535	153.982	8.38615	15.0131	0.061641	3.29979	12.9695	41.916	1.0002	2.56735	10.0502	243.685	243.685	12.3491	2.25092	12.3019	0.0370969	0.00643816	4.24357	0.0148175	1.27441	0.00337249	0.0943159	4.03544	0.193812	735.711	735.711	1.20466	88.5027	3.07478	36.1652	2.49818	78.7606	7.01963	0.00465566	2.8784	0.250518	11.5533
2018-05-30 20:00:02	7328.55	550.417	0.592627	962.81	116.904	0.205389	50.7094	0.273939	11.8964	1.55392	299.26	0.236404	153.928	8.36108	14.9711	0.061739	3.34972	12.9273	41.852	1.00098	2.56468	10.0344	245.204	245.204	12.3901	2.25842	12.185	0.0371262	0.00663853	4.22751	0.0148158	1.28175	0.00335205	0.0947071	4.05649	0.192809	736.408	736.408	1.21474	89.0116	3.08226	36.3003	2.45352	78.7527	7.02099	0.00460241	2.88145	0.255058	11.5289
2018-05-30 21:00:02	7373.73	552.896	0.594245	971.738	117.296	0.207627	51.1908	0.272861	11.966	1.5619	299.069	0.236888	153.744	8.43448	15.073	0.0615613	3.34467	13.0314	41.885	1.00146	2.59935	10.2173	238.876	238.876	12.4216	2.27697	12.2741	0.0374767	0.00665853	4.26739	0.0149849	1.30369	0.0033608	0.0951863	3.99408	0.193464	737.283	737.283	1.22433	88.9937	3.09751	36.4044	2.45848	81.0524	7.00949	0.00461349	2.89617	0.254637	11.7815
2018-05-30 22:00:01	7362.3	551.458	0.594581	969.311	117.201	0.207235	50.9649	0.272916	11.9193	1.56027	300.147	0.236294	154.169	8.35438	15.1104	0.0614654	3.3222	12.9612	41.8067	1.00048	2.58867	10.1786	240.633	240.633	12.3934	2.29723	12.2354	0.037386	0.00652447	4.26551	0.0150009	1.29669	0.00334381	0.0948737	3.99784	0.193717	736.677	736.677	1.21332	89.6066	3.08656	36.2233	2.45011	79.6184	7.03733	0.00461538	2.89789	0.255366	11.7129
2018-05-30 23:00:02	7363.48	553.471	0.597458	971.963	117.026	0.209928	51.0384	0.275063	11.8468	1.56589	298.874	0.238382	153.73	8.41161	15.0822	0.0613631	3.32913	12.9695	41.6673	1.00025	2.59876	10.2543	242.612	242.612	12.435	2.3012	12.2907	0.0374519	0.00645936	4.28108	0.0149196	1.28973	0.0033228	0.0951959	4.00847	0.194868	735.738	735.738	1.21129	89.8905	3.09424	36.1627	2.45524	79.9698	7.02721	0.00461741	2.90243	0.25609	11.7337
2018-05-31 00:00:03	7406.19	559.971	0.607069	985.402	117.577	0.212156	51.6684	0.279379	12.012	1.57091	304.219	0.241187	155.021	8.49425	15.3196	0.0622168	3.39485	13.1371	42.2734	0.998655	2.68988	10.3241	244.635	244.635	12.5561	2.33033	12.3831	0.0379682	0.00654536	4.32946	0.0150123	1.29392	0.00337502	0.0964333	4.00921	0.196061	739.653	739.653	1.23491	90.3149	3.12206	36.5155	2.5431	81.1648	7.08706	0.00463413	2.92194	0.257009	11.75
2018-05-31 01:00:02	7386.86	561.041	0.604502	986.296	117.277	0.209082	51.5453	0.278484	12.3659	1.57796	303.194	0.239986	155.049	8.45712	15.2555	0.0625489	3.35867	13.0108	42.1943	0.998268	2.63855	10.328	246.288	246.288	12.5636	2.3286	12.613	0.0377597	0.00647664	4.31326	0.0149926	1.29827	0.00336285	0.0969839	3.98588	0.196663	740.28	740.28	1.23936	89.8217	3.12191	36.2287	2.54244	81.8991	7.10952	0.00460891	2.90869	0.261823	11.7736
2018-05-31 02:00:02	7371.56	559.902	0.596276	977.255	116.818	0.207015	51.0804	0.275128	12.1612	1.56803	303.03	0.238702	154.779	8.45815	15.0872	0.0614978	3.34314	13.0258	41.8669	1.00167	2.61463	10.3049	240.921	240.921	12.4313	2.29056	12.49	0.0374523	0.00626048	4.30551	0.0147458	1.29883	0.00338646	0.0963335	3.97548	0.194374	739.437	739.437	1.2274	89.5816	3.09823	36.0698	2.51263	83.3983	7.10771	0.00458257	2.91637	0.253339	11.6422
2018-05-31 03:00:01	7372.96	560.641	0.596742	975.974	116.906	0.20777	51.2986	0.274616	12.1576	1.57563	302.439	0.238505	155.022	8.39821	15.1203	0.0615993	3.32681	13.0402	41.5739	1.00032	2.60701	10.3069	246.317	246.317	12.4394	2.29676	12.4844	0.0373702	0.00626034	4.30334	0.014876	1.31188	0.00335368	0.0959902	3.96009	0.194376	740.354	740.354	1.22293	89.643	3.09852	36.0292	2.52091	82.7724	7.11916	0.00460203	2.90842	0.253461	11.6257
2018-05-31 04:00:02	7395.86	564.018	0.601149	984.525	117.278	0.209885	51.7684	0.276656	12.247	1.58833	302.534	0.240031	155.874	8.47264	15.2133	0.0612598	3.34611	13.1659	41.8562	1.00094	2.61961	10.3172	248.83	248.83	12.5565	2.30255	12.4662	0.0375872	0.00633344	4.3071	0.0148999	1.312	0.00337809	0.0966558	3.93959	0.19655	736.642	736.642	1.21881	89.7877	3.11807	36.2957	2.53948	83.8949	7.16089	0.0045992	2.93895	0.254656	11.7086
2018-05-31 05:00:02	7468.69	568.785	0.608523	997.278	118.768	0.213421	52.2893	0.278821	12.3713	1.62633	306.945	0.243299	157.1	8.57963	15.3654	0.0613042	3.36214	13.3034	42.2944	0.998508	2.64481	10.4299	244.017	244.017	12.9388	2.32125	12.7046	0.0384367	0.00660913	4.37378	0.0150429	1.33062	0.00341752	0.0976683	4.01331	0.198723	740.382	740.382	1.24048	91.0383	3.15274	36.6685	2.5653	84.4134	7.30828	0.00461842	2.97077	0.257714	11.9396
2018-05-31 06:00:02	7506.21	571.893	0.610712	1005.99	119.198	0.214462	52.6108	0.280286	12.3514	1.66086	308.717	0.24439	157.575	8.63054	15.3509	0.0618658	3.40858	13.2974	42.721	1.00151	2.69571	10.5385	246.613	246.613	13.1926	2.3468	12.7162	0.0388832	0.00662349	4.41206	0.0151482	1.35626	0.00344353	0.0987086	4.0323	0.198616	744.65	744.65	1.27418	91.3737	3.15694	37.5944	2.56413	84.5132	7.34084	0.00464113	2.98372	0.257985	12.054
2018-05-31 07:00:02	7598.57	578.277	0.617482	1027.73	120.384	0.218747	53.3397	0.285791	12.4531	1.70597	310.834	0.246845	159.169	8.69503	15.5656	0.0622802	3.45576	13.4298	43.193	0.999968	2.75297	10.7787	250.098	250.098	13.6862	2.36385	12.7578	0.0395452	0.00676675	4.48928	0.0154175	1.3914	0.003431	0.100008	4.18124	0.201254	749.498	749.498	1.32177	92.5138	3.1374	38.2293	2.59389	84.3241	7.40646	0.00463182	3.01247	0.261957	12.1418
2018-05-31 08:00:02	7585.72	575.745	0.616298	1022.78	120.543	0.216425	53.4433	0.287174	12.4189	1.70271	312.894	0.245502	158.797	8.65893	15.4547	0.061513	3.47404	13.3472	43.1636	1.0017	2.72958	10.7453	249.272	249.272	13.4866	2.36067	12.747	0.0392	0.00671262	4.48794	0.0153308	1.38494	0.00344285	0.100102	4.16641	0.202183	748.266	748.266	1.33687	92.145	3.14141	37.6178	2.59661	83.1375	7.34229	0.0044713	3.02054	0.260185	12.2149
2018-05-31 09:00:02	7552.95	571.783	0.613508	1011.25	119.187	0.215344	53.0448	0.287739	12.3494	1.68579	310.469	0.243881	157.999	8.68379	15.3726	0.0609119	3.44474	13.2683	43.0624	1.00099	2.69285	10.6202	243.159	243.159	13.8112	2.34227	12.6242	0.0391749	0.00661981	4.47043	0.0153363	1.37742	0.00346727	0.101176	4.10328	0.20016	745.069	745.069	1.30283	91.8162	3.11609	37.9871	2.58017	83.9891	7.24918	0.00461343	3.04537	0.257485	12.05
2018-05-31 10:00:02	7569.55	574.434	0.615425	1016.82	119.713	0.217167	53.2123	0.2925	12.3664	1.72315	309.762	0.244648	157.981	8.67684	15.4416	0.0615618	3.45125	13.285	42.897	1.00159	2.69809	10.6376	247.251	247.251	13.6904	2.32273	12.646	0.0396139	0.00664429	4.48422	0.0154309	1.41418	0.00343393	0.101642	4.14911	0.200705	747.6	747.6	1.30179	92.4216	3.12514	38.09	2.5726	82.2761	7.28336	0.00437373	3.05176	0.259023	12.2014
2018-05-31 11:00:02	7543.83	572.818	0.612157	1012.59	119.603	0.215706	53.0252	0.290393	12.3461	1.71761	310.35	0.244551	156.331	8.62872	15.3512	0.0612547	3.45074	13.276	42.6503	1.00016	2.69365	10.675	242.102	242.102	13.8544	2.3259	12.5826	0.0396229	0.00655912	4.44742	0.0153383	1.39401	0.00346374	0.1008	4.15948	0.199773	745.157	745.157	1.29007	92.0784	3.11702	37.7797	2.5636	84.1554	7.26395	0.00447043	3.04937	0.259117	12.3164
2018-05-31 12:00:02	7559	576.653	0.614477	1008.38	119.656	0.217538	52.9826	0.291408	12.3714	1.72933	309.986	0.244727	156.119	8.67222	15.3937	0.0614595	3.48735	13.3534	42.5198	1.00077	2.71041	10.7017	243.257	243.257	13.9583	2.32777	12.6106	0.0396178	0.00669877	4.46836	0.0153039	1.41565	0.00346791	0.10132	4.1842	0.200376	755.858	755.858	1.30806	92.0105	3.1582	37.8655	2.55978	84.5011	7.32138	0.00404678	3.07775	0.258423	12.2697
2018-05-31 13:00:02	7571.37	578.643	0.617158	1003.68	120.187	0.224403	53.0311	0.294192	12.3731	1.73786	310.524	0.244976	157.663	8.7074	15.3968	0.0615026	3.50478	13.4055	42.8341	1.00191	2.71531	10.689	242.24	242.24	13.809	2.33972	12.6218	0.0394721	0.00663782	4.47911	0.015243	1.42686	0.00343078	0.101218	4.18608	0.2004	756.435	756.435	1.32444	92.7705	3.16275	37.8979	2.57203	83.075	7.35882	0.00429309	3.0821	0.260591	12.2932
2018-05-31 14:00:02	7545.45	573.667	0.613641	999.268	119.688	0.221829	52.8395	0.292972	12.3206	1.72919	308.684	0.243056	156.657	8.68535	15.3665	0.0602854	3.46707	13.303	42.5127	0.999921	2.70748	10.648	243.976	243.976	13.9345	2.33972	12.5434	0.039126	0.00667676	4.47043	0.015279	1.41017	0.00337992	0.100376	4.17952	0.200194	752.873	752.873	1.30606	93.7168	3.13434	37.6537	2.576	84.4082	7.3336	0.00427769	3.06371	0.260937	12.202
2018-05-31 15:00:03	7546.39	574.085	0.615818	1002.16	119.66	0.227037	53.1458	0.295938	12.338	1.73978	308.519	0.243677	156.322	8.69783	15.3643	0.0607874	3.48119	13.3139	43.6944	0.999715	2.74759	10.6647	246.653	246.653	13.9518	2.36419	12.521	0.0392109	0.00666581	4.47198	0.0152387	1.39491	0.0033747	0.101143	4.18671	0.199624	753.035	753.035	1.31366	92.9323	3.14794	37.4081	2.58029	84.5479	7.37742	0.00431668	3.06519	0.262259	12.2602
2018-05-31 16:00:02	7556.95	577.261	0.620025	1009.86	119.748	0.227461	53.7481	0.301959	12.324	1.79106	311.459	0.245479	156.254	8.70976	15.4554	0.0607731	3.48988	13.3938	44.0992	1.00019	2.75366	10.7705	250.603	250.603	14.0136	2.3947	12.6301	0.0396352	0.00684409	4.48787	0.0154266	1.40425	0.00341895	0.102317	4.20134	0.200077	757.153	757.153	1.31565	93.3314	3.15366	38.132	2.60205	85.4369	7.34987	0.00432923	3.08505	0.258036	12.6839
2018-05-31 17:00:02	7572.3	577.804	0.617034	1005.86	119.47	0.227563	53.4968	0.300453	12.3925	1.7754	310.651	0.246395	157.732	8.68595	15.4519	0.0606948	3.49678	13.4289	44.3786	1.00014	2.75006	10.7684	243.434	243.434	14.1568	2.39307	12.4534	0.0395076	0.00713126	4.45822	0.0153297	1.41923	0.00343398	0.10287	4.25	0.201509	761.359	761.359	1.31022	92.9041	3.15234	38.1505	2.5979	86.4427	7.38034	0.00436241	3.08224	0.258884	13.4396
2018-05-31 18:00:02	7608.9	584.98	0.621636	1014.02	120.481	0.228097	54.0822	0.30041	12.6837	1.80416	314.194	0.247622	157.666	8.72091	15.5562	0.0613621	3.50127	13.5573	44.269	1.00056	2.77883	10.8684	247.13	247.13	14.1098	2.40395	12.6251	0.0399515	0.00689537	4.51744	0.0154099	1.40346	0.0034938	0.103487	4.31287	0.203307	758.824	758.824	1.3446	93.5338	3.19736	38.2101	2.60628	87.262	7.40761	0.00434628	3.12939	0.260258	13.8731
2018-05-31 19:00:01	7581.36	581.27	0.616297	1006.76	119.703	0.227647	54.0219	0.299788	12.6396	1.79214	313.596	0.246929	157.348	8.70958	15.4501	0.0612148	3.48931	13.5516	45.3068	1.0009	2.77655	10.8517	247.512	247.512	13.948	2.38889	12.7675	0.0396246	0.00698871	4.46383	0.0153119	1.39771	0.0034517	0.103178	4.30118	0.202768	763.451	763.451	1.32651	93.3627	3.20258	37.9503	2.60814	88.1626	7.40967	0.00423485	3.12251	0.260568	13.9925
2018-05-31 20:00:02	7568.08	577.781	0.617359	1002.27	119.135	0.226784	53.4167	0.297414	12.5307	1.77333	312.648	0.246779	157.988	8.72458	15.3918	0.0612963	3.4803	13.435	45.3522	1.00037	2.78972	10.7534	251.49	251.49	13.9433	2.40435	12.6395	0.0397659	0.00684584	4.46598	0.0153864	1.39911	0.0033894	0.102916	4.32483	0.201517	763.429	763.429	1.31987	93.5794	3.1918	37.9549	2.61113	87.8876	7.35023	0.00422029	3.11428	0.26039	13.944
2018-05-31 21:00:02	7566.2	583.42	0.61702	1002.79	119.365	0.226435	53.6587	0.298854	12.4639	1.77054	310.337	0.245905	158.061	8.76494	15.4425	0.0610471	3.52897	13.4436	44.8916	1.00073	2.7845	10.7391	249.439	249.439	13.9396	2.40709	12.722	0.0398026	0.00683624	4.47783	0.0154906	1.41066	0.00343217	0.103041	4.33467	0.200422	757.36	757.36	1.3126	93.6021	3.19031	37.9003	2.61956	87.5646	7.36469	0.00403638	3.12176	0.249057	13.6499
2018-05-31 22:00:02	7572.9	583.997	0.61745	1006.89	119.503	0.226367	53.5755	0.297567	12.5045	1.76905	309.764	0.24671	157.765	8.63173	15.4086	0.0613461	3.4833	13.4578	44.5916	1.0011	2.83977	10.7446	245.324	245.324	14.0441	2.42726	12.7823	0.0396691	0.00684828	4.48977	0.0155471	1.40545	0.00342148	0.102876	4.30868	0.200178	759.99	759.99	1.30454	93.9287	3.19265	38.344	2.61703	91.3843	7.39368	0.00415296	3.13163	0.248339	13.6066
2018-05-31 23:00:01	7459.48	571.765	0.607705	989.413	117.12	0.22055	52.6616	0.291141	12.2918	1.72587	304.997	0.242316	156.031	8.50805	15.2312	0.0602552	3.39533	13.2456	43.4984	0.998859	2.74461	10.5187	240.646	240.646	13.9133	2.34734	12.4204	0.0387633	0.00667369	4.38926	0.0152749	1.37441	0.00338376	0.100351	4.16509	0.195961	748.61	748.61	1.27171	93.0732	3.12223	37.6781	2.57555	87.4981	7.2802	0.00405465	3.06888	0.246674	13.2567
2018-06-01 00:00:02	7491.64	576.808	0.613109	994.155	117.969	0.224283	53.0582	0.295836	12.2776	1.7521	306.038	0.244809	155.561	8.55364	15.2818	0.0605626	3.44157	13.3111	44.2951	0.998094	2.77566	10.5404	243.44	243.44	14.0297	2.37708	12.695	0.0390152	0.00683172	4.42349	0.0152566	1.38317	0.00339258	0.100956	4.20953	0.198065	753.168	753.168	1.28157	93.5913	3.15381	38.3311	2.58456	84.3747	7.32999	0.00403614	3.07976	0.24992	13.5215
2018-06-01 01:00:01	7523.77	580.991	0.612516	999.512	118.497	0.224914	53.2849	0.298631	12.3115	1.76128	305.281	0.246092	156.431	8.58782	15.4184	0.0612017	3.45885	13.42	44.502	0.999987	2.79362	10.633	243.1	243.1	14.0958	2.39332	12.631	0.0393956	0.00687668	4.44288	0.0152538	1.40512	0.00340039	0.101532	4.21479	0.199756	758.633	758.633	1.30004	93.6136	3.17399	38.3055	2.58359	88.8938	7.38684	0.00404325	3.10615	0.251958	13.4559
2018-06-01 02:00:03	7508.1	578.204	0.609371	993.422	118.079	0.222509	53.3063	0.295049	12.2452	1.75802	305.591	0.245711	155.511	8.54181	15.3559	0.0607327	3.42748	13.3321	44.4684	0.999985	2.76398	10.6054	243.235	243.235	14.1572	2.36813	12.6149	0.0392553	0.00686256	4.43421	0.0152047	1.408	0.00340131	0.101538	4.18417	0.19921	757.892	757.892	1.28829	93.4935	3.14448	38.7557	2.56386	87.9442	7.38493	0.0040374	3.0865	0.250898	13.44
2018-06-01 03:00:02	7507.98	573.893	0.612072	999.533	119.03	0.222606	53.4288	0.296154	12.3158	1.75698	306.618	0.246589	155.297	8.53812	15.3307	0.0609129	3.44075	13.389	44.5435	0.999004	2.75294	10.5916	242.122	242.122	14.3572	2.37022	12.4838	0.0392913	0.00687335	4.45436	0.0152875	1.41475	0.00339563	0.101536	4.18751	0.200197	752.766	752.766	1.28507	93.5637	3.14466	38.9083	2.57745	87.6724	7.39341	0.00403892	3.08765	0.251987	13.4958
2018-06-01 04:00:02	7499.72	574.489	0.613681	994.066	118.653	0.221667	53.3628	0.294987	12.3631	1.74442	306.148	0.248975	155.282	8.49995	15.3083	0.0606015	3.41148	13.3408	44.2259	1.00037	2.74805	10.5726	242.56	242.56	14.1515	2.35435	12.4238	0.0391666	0.0069959	4.43022	0.0153386	1.39376	0.00341424	0.101419	4.15921	0.199327	752.507	752.507	1.27894	95.7079	3.13604	39.1085	2.56219	87.7711	7.40205	0.00401978	3.08	0.249427	13.698
2018-06-01 05:00:02	7499.83	572.723	0.610227	989.158	117.977	0.21974	53.1884	0.292813	12.1136	1.72863	306.208	0.254107	154.6	8.46857	15.2029	0.0599495	3.39118	13.3044	43.9183	0.998577	2.71414	10.5277	238.385	238.385	14.1878	2.34738	12.3636	0.0388808	0.00688154	4.41046	0.0153033	1.40227	0.00336819	0.100545	4.13902	0.198201	748.951	748.951	1.27256	95.8784	3.12978	38.9321	2.57033	87.1945	7.33989	0.00738875	3.04813	0.247712	13.5223
2018-06-01 06:00:02	7500.55	575.309	0.610253	989.982	117.853	0.218659	53.3977	0.291679	12.0335	1.72707	306.211	0.25263	154.47	8.49925	15.2241	0.0590954	3.38473	13.3168	43.8874	1.00097	2.67505	10.5246	237.657	237.657	14.2059	2.3615	12.4046	0.0389397	0.00694123	4.39785	0.0152777	1.39297	0.00340805	0.0998472	4.12806	0.197507	760.432	760.432	1.27113	95.7376	3.148	38.8444	2.56538	88.5114	7.38595	0.00738061	3.06208	0.249337	13.7645
2018-06-01 07:00:02	7559.31	582.701	0.615885	1004.78	119.511	0.224541	53.8564	0.294447	12.2432	1.80435	307.671	0.256536	155.285	8.5648	15.4037	0.0595909	3.41528	13.3968	44.0445	1.00025	2.71503	10.643	241.196	241.196	14.164	2.38127	12.4749	0.0392435	0.00692497	4.43766	0.0152729	1.39641	0.00342311	0.101626	4.17086	0.19999	767.893	767.893	1.28711	96.9448	3.15355	38.8205	2.5812	89.1391	7.47851	0.00738119	3.09148	0.252147	13.8786
2018-06-01 08:00:01	7596.74	584.95	0.618092	1006.92	119.422	0.226433	54.5161	0.297108	12.3125	1.87207	310.767	0.26076	155.621	8.61299	15.3442	0.0600577	3.43745	13.5546	44.2537	1.00089	2.75779	10.7715	241.595	241.595	14.1343	2.40912	12.6782	0.0393625	0.00703206	4.47022	0.0154457	1.40679	0.00345298	0.102185	4.19354	0.201864	767.734	767.734	1.30209	96.7603	3.17367	38.9938	2.57891	91.5786	7.84146	0.0073837	3.13707	0.252965	14.5567
2018-06-01 09:00:02	7590.37	586.881	0.61869	1004.34	119.897	0.225958	55.5376	0.295819	12.2576	1.88279	310.113	0.257837	155.743	8.57332	15.4228	0.059673	3.43445	13.8899	44.6067	0.999681	2.73478	10.7807	240.538	240.538	14.1148	2.40418	12.5267	0.0392636	0.00691266	4.43711	0.0153874	1.42231	0.00341504	0.101574	4.16111	0.201267	770.281	770.281	1.30215	97.154	3.15177	38.6437	2.56158	89.6381	8.21948	0.00738919	3.12835	0.252628	15.0541
2018-06-01 10:00:02	7557.27	584.936	0.61696	1000.24	119.326	0.227075	55.0954	0.296389	12.2055	1.85971	309.924	0.256789	155.798	8.57505	15.4321	0.0592063	3.4215	13.9347	44.5981	1.00107	2.7184	10.7823	238.698	238.698	14.0062	2.40077	12.5107	0.0389833	0.00693412	4.40979	0.0154944	1.41732	0.00342803	0.100966	4.16927	0.20471	764.828	764.828	1.28954	96.0551	3.14441	38.4296	2.5578	92.5609	7.89881	0.00736442	3.12269	0.252312	15.1427
2018-06-01 11:00:01	7554.07	585.727	0.619478	1003.74	119.631	0.225607	55.3069	0.295318	12.217	1.85809	310.123	0.257463	156.405	8.60606	15.4427	0.0591582	3.42582	14.0553	44.4398	1.0009	2.76542	10.7715	239.726	239.726	14.0505	2.39674	12.5505	0.0391182	0.00694218	4.39791	0.0153868	1.41616	0.00342713	0.100657	4.16023	0.205203	767.994	767.994	1.29001	95.7593	3.14371	38.3786	2.54815	88.6568	7.87133	0.00738453	3.10448	0.251088	15.3527
2018-06-01 12:00:02	7513.48	582.648	0.618692	997.679	119.056	0.223921	54.6573	0.293816	12.1604	1.84347	310.002	0.256779	155.913	8.659	15.3847	0.059261	3.44985	13.991	44.0886	1.00865	2.76301	10.7529	239.787	239.787	13.9499	2.39418	12.4898	0.0390852	0.00692319	4.40397	0.0153525	1.41066	0.00341636	0.0996407	4.15664	0.203854	763.495	763.495	1.28009	95.1362	3.14891	38.4011	2.5542	91.0321	7.8266	0.0073085	3.09229	0.24957	14.6644
2018-06-01 13:00:02	7411.67	573.346	0.610947	982.826	117.501	0.221288	53.7618	0.287765	12.0331	1.79946	304.127	0.251492	153.884	8.49293	15.145	0.058156	3.37656	13.7629	43.0073	0.998654	2.68029	10.494	236.535	236.535	13.8582	2.33305	12.2268	0.0382252	0.00660434	4.30859	0.0151296	1.38993	0.00334419	0.0984044	4.07351	0.202431	748.24	748.24	1.25755	93.3469	3.11321	37.5844	2.48867	86.8885	7.59716	0.00416487	3.03249	0.245769	14.561
2018-06-01 14:00:02	7425.35	574.758	0.61341	985.256	117.842	0.221876	54.153	0.288085	12.0694	1.82284	303.572	0.252539	153.989	8.51691	15.2728	0.0582731	3.39094	13.8751	43.1842	0.9994	2.69579	10.5357	238.138	238.138	13.9236	2.35292	12.2366	0.0383662	0.00671206	4.32946	0.0151536	1.37602	0.00336786	0.0986076	4.06818	0.201164	749.583	749.583	1.24294	93.414	3.11795	37.7276	2.50875	87.3012	7.61967	0.00416714	3.03019	0.245032	14.964
2018-06-01 15:00:02	7440.1	574.858	0.613382	985.383	118.255	0.22087	53.8609	0.288829	12.081	1.82318	302.716	0.250972	154.261	8.59496	15.2027	0.0580445	3.41136	13.7425	43.3663	0.999791	2.69583	10.4983	238.892	238.892	13.8419	2.34716	12.2214	0.0383532	0.00672835	4.34023	0.0151725	1.38385	0.0033814	0.0990472	4.08543	0.202217	750.559	750.559	1.24595	93.7233	3.12443	37.6796	2.50971	85.9501	7.64066	0.0041426	3.03741	0.245232	15.3751
2018-06-01 16:00:02	7447.6	575.505	0.613708	983.812	118.429	0.221651	53.5463	0.288107	12.1031	1.82989	304.863	0.250741	154.354	8.58398	15.2175	0.0573923	3.39886	13.7935	43.1037	0.998727	2.69648	10.4543	239.523	239.523	13.9139	2.35574	12.2589	0.0383361	0.00663205	4.33519	0.0151097	1.38811	0.00337809	0.0994082	4.10667	0.206197	748.861	748.861	1.24323	93.438	3.09827	37.9312	2.50115	85.7081	7.68529	0.00695482	3.05073	0.245037	15.0711
2018-06-01 17:00:01	7446.78	574.947	0.612086	988.126	118.35	0.220823	53.9343	0.288857	12.221	1.86692	306.023	0.251061	155.296	8.60867	15.2513	0.0574945	3.39572	13.7741	43.1593	0.999263	2.69839	10.4854	238.378	238.378	13.9324	2.37618	12.1798	0.0384093	0.00662521	4.33498	0.01522	1.37415	0.00338252	0.0994799	4.1114	0.207664	749.265	749.265	1.24005	93.7912	3.10858	37.6151	2.51253	85.4184	7.70419	0.00695675	3.05293	0.248393	15.036
2018-06-01 18:00:02	7441.96	568.65	0.611298	981.743	118.255	0.219273	53.766	0.28884	12.1367	1.83878	305.533	0.249897	155.891	8.58471	15.1947	0.057128	3.37838	13.766	43.13	1.00174	2.67903	10.4936	237.384	237.384	13.8283	2.38099	12.1285	0.038434	0.00665874	4.34416	0.015223	1.36188	0.00338771	0.0990509	4.10166	0.205702	748.941	748.941	1.23888	95.7521	3.10461	37.4305	2.51164	84.1659	7.72355	0.00695215	3.04754	0.246698	14.7426
2018-06-01 19:00:02	7433.14	568.876	0.610647	981.815	118.529	0.217178	53.6109	0.284022	12.1125	1.84617	306.821	0.249307	155.947	8.55936	15.2121	0.0565814	3.35485	13.6661	43.1505	0.999288	2.67099	10.4761	236.223	236.223	13.8737	2.36458	12.0744	0.0381805	0.00659785	4.30534	0.0152989	1.35078	0.00339242	0.0987838	4.09227	0.205294	756.877	756.877	1.239	96.3933	3.10311	37.5711	2.50074	84.3235	7.72301	0.0069078	3.05458	0.246109	14.8164
2018-06-01 20:00:02	7460.93	573.191	0.61339	984.832	118.798	0.217995	54.5514	0.286253	12.0492	1.85659	306.225	0.249534	156.509	8.57623	15.2536	0.05739	3.39668	13.8082	43.2377	1.0001	2.68761	10.4927	236.52	236.52	14.0197	2.36794	12.0982	0.0383218	0.0064603	4.32316	0.0152555	1.38621	0.00337841	0.0990929	4.0961	0.204893	760.697	760.697	1.24372	97.19	3.11999	37.7188	2.49734	85.7095	7.80175	0.00694269	3.05703	0.243142	14.151
2018-06-01 21:00:02	7462.3	570.711	0.614136	985.981	118.852	0.218067	54.4456	0.285909	12.1429	1.85384	304.284	0.249337	156.518	8.54724	15.21	0.0577744	3.38332	13.8379	43.2523	1.00071	2.66671	10.5501	237.559	237.559	14.0341	2.3546	12.0884	0.0381154	0.00625075	4.31721	0.0152045	1.37865	0.00339135	0.0991795	4.09707	0.204512	757.264	757.264	1.24136	97.5414	3.11067	37.6836	2.4956	87.5024	7.757	0.0069392	3.06471	0.245322	13.711
2018-06-01 22:00:02	7471.31	572.051	0.615001	989.787	118.557	0.217931	54.4102	0.286034	12.1276	1.8554	306.048	0.249796	156.768	8.56729	15.2352	0.0576391	3.37988	13.8105	42.9079	1.0003	2.66773	10.5269	236.622	236.622	14.0123	2.35936	12.2246	0.0382342	0.00626068	4.32348	0.0152205	1.38052	0.00337815	0.0990477	4.09985	0.203239	758.028	758.028	1.2298	97.4862	3.10331	37.7382	2.49068	87.38	7.8274	0.00697836	3.05664	0.246187	13.9237
2018-06-01 23:00:02	7524.32	578.834	0.617475	1002.77	119.645	0.221056	54.7787	0.289124	12.1678	1.90584	312.637	0.252545	158.551	8.68624	15.4932	0.0587648	3.4249	14.466	43.5886	0.999243	2.70969	10.705	239.391	239.391	14.0946	2.37872	12.343	0.0385394	0.00639012	4.36929	0.0152806	1.39208	0.00341609	0.0998279	4.15191	0.205258	766.831	766.831	1.24607	97.3262	3.12416	38.3243	2.52575	89.3257	8.06486	0.00701969	3.05798	0.249532	14.3452
2018-06-02 00:00:01	7539.14	580.954	0.624515	1003.46	120.112	0.222146	55.7661	0.29065	12.3409	1.93029	316.025	0.254581	157.523	8.65003	15.5297	0.058821	3.44995	14.3772	43.9549	1.00048	2.72366	10.8212	241.284	241.284	14.3101	2.39428	12.3891	0.0386536	0.00646271	4.39666	0.0153208	1.39174	0.00342337	0.10029	4.16693	0.207146	770.472	770.472	1.25551	96.6086	3.13448	39.1435	2.53608	90.6934	7.94949	0.0070321	3.08451	0.250541	14.5319
2018-06-02 01:00:02	7527.27	579.341	0.622097	1001.5	119.747	0.221599	55.5886	0.2919	12.2865	1.93561	315.322	0.254396	157.059	8.63668	15.5118	0.0580814	3.44719	14.491	43.6915	1.00153	2.71175	10.7449	240.558	240.558	14.3356	2.39241	12.3721	0.038563	0.00637663	4.3887	0.0153059	1.37861	0.00340886	0.100306	4.15722	0.206789	766.126	766.126	1.24597	96.5289	3.13782	38.6264	2.5187	91.2998	7.95437	0.00701644	3.09351	0.249522	14.2692
2018-06-02 02:00:02	7512.09	580.294	0.62091	998.658	119.436	0.220722	55.6054	0.293815	12.3079	1.93457	312.536	0.255087	157.639	8.63005	15.4156	0.0581655	3.44769	14.4268	43.5409	1.00031	2.71106	10.8056	238.418	238.418	14.2251	2.38322	12.2986	0.0384269	0.00629043	4.37944	0.0152479	1.38717	0.00342398	0.100027	4.15275	0.206499	768.758	768.758	1.24604	96.6302	3.13672	38.654	2.51824	94.0818	7.93341	0.00700338	3.09458	0.247837	14.2406
2018-06-02 03:00:02	7509.17	581.144	0.622137	1002.33	119.755	0.220473	55.9443	0.293161	12.3944	1.93853	312.72	0.254956	157.915	8.64092	15.4268	0.0581082	3.46514	14.4924	43.6063	1.00069	2.71966	10.8518	240.607	240.607	14.1065	2.38435	12.2775	0.0384467	0.00630689	4.37646	0.0152062	1.39574	0.00343262	0.100197	4.13915	0.207148	766.842	766.842	1.25893	96.9752	3.14314	38.9488	2.52035	94.0603	8.03166	0.00700675	3.12011	0.248799	13.8015
2018-06-02 04:00:02	7510.36	579.656	0.622169	1000.14	119.637	0.220875	55.471	0.291812	12.4101	1.93234	311.082	0.255114	157.672	8.67606	15.3676	0.0582795	3.4525	14.5205	43.559	0.999347	2.70791	11.0818	239.682	239.682	14.0482	2.38736	12.2472	0.0383908	0.00629097	4.39158	0.0152973	1.39474	0.00341849	0.099895	4.14083	0.2107	762.72	762.72	1.27644	97.8836	3.17723	38.5536	2.52068	93.253	7.97202	0.00702198	3.11434	0.248962	13.6242
2018-06-02 05:00:02	7509.15	577.732	0.621862	999.999	119.442	0.220456	55.3257	0.291107	12.4235	1.92481	311.156	0.254697	157.481	8.85453	15.4014	0.0581185	3.4557	14.5432	43.564	0.998157	2.70494	11.1957	240.077	240.077	14.0399	2.38915	12.2725	0.0384349	0.00623688	4.3824	0.0152664	1.39293	0.00342494	0.0999885	4.1237	0.216139	764.463	764.463	1.27936	98.0878	3.18275	38.4951	2.52163	94.7949	8.07341	0.00689699	3.09852	0.249556	13.5556
2018-06-02 06:00:02	7533.69	580.722	0.624956	1005.62	119.87	0.221428	55.8499	0.292326	12.5025	1.90474	315.641	0.255031	157.857	9.04197	15.5404	0.0583883	3.49184	14.563	43.8881	1	2.69857	11.2651	246.252	246.252	14.111	2.4064	12.3636	0.0388657	0.00631799	4.41039	0.0153549	1.3875	0.00343839	0.100535	4.14002	0.216563	762.991	762.991	1.27051	98.7107	3.19514	38.7752	2.53137	93.3891	8.05455	0.00691312	3.11654	0.25118	13.6219
2018-06-02 07:00:01	7517.55	578.994	0.624064	1000.48	119.395	0.219556	55.4839	0.29184	12.5034	1.88068	313.304	0.253604	157.814	8.94843	15.5148	0.058104	3.46499	14.5308	44.1601	0.999483	2.6894	11.1995	242.838	242.838	14.1039	2.40266	12.3356	0.038749	0.00629292	4.3917	0.0153514	1.36619	0.00344286	0.100191	4.12901	0.21498	760.443	760.443	1.26988	99.155	3.21259	38.6995	2.5255	94.5769	8.0297	0.00689258	3.10132	0.249917	13.573
2018-06-02 08:00:01	7665.43	589.551	0.638186	1026.23	122.885	0.227067	56.91	0.29747	12.8326	1.93008	321.18	0.25771	162.66	9.18538	15.7337	0.0604591	3.55529	14.7799	45.0864	1.00194	2.77011	11.5382	247.968	247.968	14.3369	2.44066	12.5246	0.0401558	0.00642808	4.49132	0.0156066	1.41265	0.00350162	0.102794	4.21569	0.222151	775.207	775.207	1.30427	100.702	3.33972	39.4859	2.57484	97.1808	8.13134	0.00705416	3.17379	0.254496	13.9742
2018-06-02 09:00:02	7672.84	594.205	0.644236	1034.04	123.485	0.227266	56.8778	0.299625	13.401	1.9032	322.572	0.258178	165.141	9.2558	15.9263	0.0606515	3.58675	14.7331	45.042	1.00131	2.8017	11.4527	249.68	249.68	14.2658	2.46084	12.6106	0.0400892	0.00642765	4.4981	0.0155696	1.42905	0.00349438	0.103274	4.23039	0.224447	775.351	775.351	1.30014	100.6	3.35676	40.0834	2.59957	97.1472	8.19845	0.00704108	3.1754	0.255966	13.7609
2018-06-02 10:00:02	7652.6	595.089	0.645207	1030.63	123.339	0.226334	57.1418	0.299591	13.5454	1.92004	321.746	0.259178	164.131	9.23664	15.95	0.0608385	3.59414	14.6731	45.1045	1.00158	2.82118	11.3775	252.324	252.324	14.4553	2.4679	12.5928	0.0399548	0.00650947	4.52382	0.0154407	1.43107	0.00349213	0.103376	4.24353	0.221551	775.568	775.568	1.28766	101.563	3.45303	39.5131	2.61121	95.3083	8.13537	0.00703907	3.20927	0.254762	13.6421
2018-06-02 11:00:02	7653.05	591.718	0.643042	1029.95	123.295	0.226936	56.8773	0.299923	14.3298	1.89111	321.625	0.258761	163.995	9.29114	15.8941	0.0608244	3.61332	14.6479	44.9829	0.999089	2.81464	11.6087	255.42	255.42	14.4856	2.48784	12.5484	0.0401223	0.00657125	4.52024	0.0156181	1.40973	0.0034767	0.102926	4.25696	0.22043	773.998	773.998	1.26437	101.717	3.5581	40.0853	2.61836	95.8169	8.15821	0.0070481	3.18769	0.256222	13.2483
2018-06-02 12:00:02	7646.75	592.235	0.643553	1034.12	122.695	0.225953	56.7026	0.299093	14.0325	1.87564	322.102	0.259098	164.055	9.26633	15.8942	0.0623154	3.58165	14.628	44.9073	1.00026	2.81976	11.5976	252.471	252.471	14.4862	2.47125	12.595	0.0399176	0.00655173	4.50507	0.0155907	1.39598	0.00348098	0.102938	4.25215	0.221601	779.223	779.223	1.27152	102.284	3.51436	40.2187	2.63554	97.3563	8.22064	0.00704178	3.19574	0.258613	13.2134
2018-06-02 13:00:01	7643.37	591.495	0.644132	1032.72	122.476	0.224424	56.709	0.300766	13.9732	1.86942	322.924	0.259806	164.143	9.30954	15.8934	0.0623422	3.58043	14.6297	44.9403	0.998725	2.83886	11.6172	251.534	251.534	14.444	2.479	12.6109	0.0403442	0.00649426	4.52268	0.0155014	1.41867	0.00350175	0.103023	4.27888	0.220196	787.397	787.397	1.26866	101.989	3.44611	39.9092	2.62917	97.1925	8.12931	0.00704107	3.1872	0.258237	13.44
2018-06-02 14:00:02	7654.25	592.335	0.643701	1037.63	122.534	0.225378	56.4478	0.300169	14.0752	1.87183	323.787	0.259968	164.378	9.34131	15.9389	0.0620233	3.5858	14.6468	44.9718	1.00019	2.83218	11.8005	248.325	248.325	14.5102	2.48692	12.6167	0.0405118	0.00649682	4.54736	0.0156388	1.40155	0.00352448	0.103079	4.26947	0.22324	787.071	787.071	1.2743	102.465	3.53347	39.9849	2.64355	98.0656	8.16515	0.00702279	3.20663	0.258678	13.569
2018-06-02 15:00:02	7642.65	591.553	0.644978	1039.17	122.252	0.224491	56.3517	0.30193	14.0265	1.89321	322.047	0.259597	163.642	9.33122	15.8787	0.0616663	3.62141	14.653	44.9969	0.998545	2.81607	11.7415	250.277	250.277	14.6239	2.49866	12.5818	0.0404528	0.00648526	4.56169	0.0155521	1.40669	0.00351648	0.103498	4.30301	0.222894	787.703	787.703	1.28153	103.078	3.53002	39.9188	2.65018	96.5888	8.06569	0.00698957	3.20813	0.25807	13.9804
2018-06-02 16:00:02	7639.52	592.041	0.644467	1067.67	122.252	0.224402	56.1682	0.300186	14.3731	1.89263	324.673	0.259937	163.933	9.38741	15.9919	0.0615552	3.63889	14.6554	45.2481	1.001	2.80492	11.6737	250.752	250.752	14.6352	2.52063	12.5673	0.0403702	0.0064747	4.55091	0.0156371	1.44845	0.00354541	0.103554	4.28	0.22119	782.885	782.885	1.27025	104.067	3.50638	40.0124	2.64528	94.1238	8.09489	0.00692876	3.27493	0.257678	13.7123
2018-06-02 17:00:02	7627.72	590.167	0.643104	1071.16	122.553	0.223814	56.2882	0.298433	14.7149	1.89131	322.711	0.26116	163.941	9.41336	15.8476	0.0612322	3.6447	14.6355	45.1974	0.996765	2.80696	11.7097	250.546	250.546	14.71	2.53082	12.5766	0.0402014	0.0065288	4.54243	0.0156603	1.44735	0.00353653	0.103305	4.248	0.221296	783.278	783.278	1.26822	103.259	3.49347	39.9255	2.64042	95.2379	8.08559	0.00695622	3.2618	0.256068	13.5359
2018-06-02 18:00:03	7651.29	589.423	0.642627	1086.62	122.509	0.225148	56.3725	0.296892	15.0045	1.87228	323.455	0.261779	163.182	9.37888	15.8528	0.0616126	3.64011	14.7062	45.2358	0.997849	2.79256	11.6981	253.846	253.846	14.8371	2.53217	12.5067	0.0402953	0.00647807	4.56212	0.0156453	1.44097	0.00355411	0.10299	4.28196	0.223004	789.389	789.389	1.26482	103.04	3.58942	39.9897	2.62739	100.143	8.28075	0.00695987	3.18734	0.257684	13.8209
2018-06-02 19:00:02	7647.62	594.461	0.643232	1093.86	123.147	0.229531	56.5015	0.297979	15.0788	1.90126	325.473	0.263193	165.515	9.41072	15.9598	0.0618196	3.69762	14.6882	45.4339	0.993966	2.7949	11.7699	256.936	256.936	14.7402	2.52839	12.5362	0.0404584	0.00642912	4.55172	0.0155917	1.44879	0.00356681	0.103271	4.34197	0.221595	781.165	781.165	1.27012	103.181	3.58567	39.9904	2.62688	100.835	8.35583	0.00709273	3.18084	0.254597	13.8303
2018-06-02 20:00:02	7668.29	595.984	0.64431	1091.71	123.741	0.229231	56.999	0.299878	15.3154	1.91281	326.041	0.262706	165.099	9.38317	15.9405	0.0619058	3.70385	14.7965	45.5726	0.989737	2.82157	11.6764	255.729	255.729	14.8394	2.55231	12.5969	0.0412574	0.00650228	4.57925	0.0155967	1.46492	0.00357322	0.103895	4.33126	0.22364	785.169	785.169	1.28335	103.33	3.6484	40.1231	2.64032	103.758	8.40665	0.0045868	3.23217	0.254935	13.9393
2018-06-02 21:00:02	7642.31	594.96	0.644174	1083.49	123.643	0.22836	56.8645	0.297538	15.6021	1.90095	324.023	0.262207	164.571	9.34147	15.9678	0.0614252	3.77259	14.7639	45.6433	0.99043	2.80669	11.6944	255.179	255.179	14.7498	2.53411	12.6117	0.0411814	0.00648752	4.55816	0.0155455	1.47207	0.003542	0.103801	4.31366	0.223938	782.389	782.389	1.28989	103.418	3.63534	40.1725	2.6337	104.175	8.3854	0.00461075	3.23934	0.251457	13.891
2018-06-02 22:00:02	7636.67	593.256	0.641727	1073.62	123.278	0.226559	56.5321	0.299491	14.5971	1.89198	324.025	0.262691	163.644	9.34507	15.8358	0.0610772	3.71597	14.6891	45.5234	0.992666	2.787	11.5967	251.737	251.737	14.6818	2.51141	12.5489	0.0410374	0.00648171	4.54176	0.0156007	1.47389	0.00353323	0.103942	4.34818	0.224264	781.96	781.96	1.29362	102.905	3.59102	40.3072	2.64488	101.712	8.31271	0.00459117	3.1746	0.251714	13.7933
2018-06-02 23:00:02	7613.66	592.077	0.641528	1074.42	123.112	0.227017	56.2659	0.298654	14.613	1.89418	321.378	0.263252	162.997	9.34532	15.7912	0.0608839	3.66682	14.6758	45.4085	0.989188	2.78491	11.5049	250.062	250.062	14.6627	2.50542	12.5703	0.0407951	0.00643082	4.53994	0.0154836	1.45036	0.00355338	0.103641	4.33786	0.222405	787.62	787.62	1.2803	102.594	3.5778	40.3762	2.62897	103.28	8.25769	0.00474759	3.17075	0.252169	13.8109
2018-06-03 00:00:02	7646.74	591.858	0.643478	1083.04	123.41	0.22816	56.8244	0.298838	14.7692	1.8965	322.502	0.263639	162.661	9.37488	15.8207	0.0611921	3.70015	14.7172	45.3789	0.99316	2.78752	11.5546	249.555	249.555	14.6718	2.49733	12.6324	0.0408355	0.00642027	4.54239	0.0155882	1.43456	0.00356121	0.103828	4.33585	0.224368	788.34	788.34	1.28533	102.154	3.63667	40.7103	2.62866	102.647	8.24229	0.00475078	3.17742	0.252723	13.6303
2018-06-03 01:00:02	7655.4	594.403	0.644858	1091.54	123.525	0.230234	56.4158	0.300287	14.9385	1.89456	325.5	0.266337	164.302	9.33709	15.8886	0.0617448	3.67531	14.693	45.3426	0.994718	2.7987	11.6406	248.689	248.689	14.6638	2.55426	12.6392	0.0414471	0.00637372	4.55438	0.0155055	1.43567	0.00356903	0.104166	4.34018	0.231011	788.198	788.198	1.29046	102.28	3.6097	40.6015	2.64352	103.816	8.26562	0.00463912	3.19964	0.253611	13.639
2018-06-03 02:00:02	7651.67	594.617	0.64646	1088.24	123.374	0.229165	56.4226	0.301473	14.5819	1.89822	325.978	0.266704	165.457	9.31758	15.9303	0.0613788	3.70572	14.7377	45.3195	0.995919	2.81024	11.6915	249.851	249.851	14.5639	2.55906	12.7416	0.0413038	0.00636941	4.59278	0.0155498	1.4373	0.00356523	0.104212	4.30875	0.232829	787.107	787.107	1.30207	101.714	3.58087	40.5041	2.63746	101.639	8.26939	0.00460758	3.19879	0.253461	13.7503
2018-06-03 03:00:02	7613.04	591.308	0.640891	1074.82	122.366	0.228438	55.8514	0.299099	14.5812	1.88009	325.208	0.264633	165.41	9.25375	15.9061	0.0607947	3.66877	14.6182	44.9605	0.992942	2.79343	11.6199	249.28	249.28	14.4334	2.54143	12.6426	0.0407209	0.00637722	4.56825	0.0155941	1.42182	0.00355732	0.103324	4.31252	0.229796	779.078	779.078	1.29126	101.269	3.52903	40.2299	2.62059	103.951	8.26046	0.00459831	3.18233	0.252834	13.5289
2018-06-03 04:00:02	7647.13	593.403	0.64399	1078.52	122.656	0.228911	56.1556	0.299698	14.4994	1.88404	323.178	0.267045	167.744	9.28868	15.8757	0.0610263	3.70844	14.6277	45.0083	0.997208	2.80135	11.7883	248.888	248.888	14.7439	2.53578	12.711	0.0412048	0.00640719	4.57757	0.0157079	1.42988	0.00356327	0.103479	4.31628	0.232292	782.235	782.235	1.30133	101.622	3.53255	40.3452	2.62339	102.56	8.17455	0.00474289	3.16758	0.253525	13.4506
2018-06-03 05:00:02	7639.49	593.401	0.642679	1083.89	123.009	0.228883	56.1009	0.300047	14.3388	1.89574	324.746	0.266399	167.798	9.30266	15.8275	0.061172	3.71949	14.6738	45.0289	0.995443	2.80851	12.1452	248.588	248.588	14.679	2.53079	12.9012	0.0413144	0.00634412	4.57138	0.0156798	1.4186	0.00356148	0.103119	4.30974	0.229941	774.957	774.957	1.29676	101.723	3.50592	40.3431	2.63084	98.2915	8.10835	0.00492121	3.17231	0.253765	13.4138
2018-06-03 06:00:02	7655.39	595.87	0.645751	1087.04	123.388	0.229439	55.8928	0.300911	14.5306	1.91103	325.661	0.267354	168.519	9.29994	15.8523	0.0614764	3.79114	14.6337	45.2314	0.994171	2.8156	12.0277	251.979	251.979	14.8549	2.51509	12.9113	0.040993	0.00639339	4.60789	0.0157257	1.41422	0.00357334	0.10359	4.33271	0.230796	781.788	781.788	1.30136	101.002	3.54845	40.3523	2.64082	98.8697	8.21161	0.00483507	3.17114	0.25487	13.3989
2018-06-03 07:00:01	7733.36	602.929	0.653335	1102.42	124.112	0.232145	56.8447	0.302388	14.8424	1.93699	327.801	0.269611	169.715	9.36448	16.0243	0.0621208	3.89111	14.7711	45.6609	0.997538	2.85494	12.1703	253.703	253.703	14.943	2.5541	13.0136	0.0413862	0.00645572	4.65029	0.0158295	1.44519	0.00359187	0.104573	4.33918	0.234725	788.44	788.44	1.30312	101.299	3.58809	40.6117	2.67876	100.288	8.23614	0.00466651	3.20327	0.256391	13.5874
2018-06-03 08:00:02	7720.93	605.038	0.655398	1121.68	124.294	0.2353	57.2696	0.306003	14.8381	1.94315	327.945	0.270445	170.087	9.4399	16.0191	0.0618342	3.9005	14.8326	45.8218	0.995846	2.86638	12.2662	257.347	257.347	14.8925	2.56206	12.9547	0.0415163	0.00644191	4.66606	0.0157206	1.45844	0.00360248	0.104625	4.39884	0.236341	782.63	782.63	1.31441	101.185	3.61552	40.5812	2.67762	101.159	8.19833	0.00486613	3.20928	0.256016	14.0636
2018-06-03 09:00:01	7754.74	622.54	0.666391	1135.97	126.814	0.236761	57.6421	0.307996	14.6921	1.95178	330.446	0.273369	171.378	9.58134	16.2196	0.0622545	3.97217	14.9207	46.2465	0.997686	2.89876	12.304	256.675	256.675	14.9421	2.55593	13.1279	0.0415255	0.00643183	4.70951	0.0158219	1.45169	0.00363796	0.106147	4.46483	0.236561	802.029	802.029	1.32337	99.5166	3.59639	41.3152	2.70856	106.581	8.30002	0.0049328	3.22495	0.257686	13.7471
2018-06-03 10:00:02	7738.27	621.746	0.664147	1134.88	126.336	0.235222	57.7991	0.307044	14.807	1.97171	330.684	0.272369	173.347	9.50742	16.3444	0.0628927	3.9316	14.8578	46.6873	0.995059	2.87845	12.2066	257.661	257.661	14.8896	2.56276	12.9865	0.0416437	0.00646722	4.69733	0.0157679	1.47288	0.00367581	0.105804	4.42796	0.234695	791.735	791.735	1.31939	100.268	3.56599	41.1669	2.70319	107.982	8.26079	0.0050065	3.21846	0.258573	13.787
2018-06-03 11:00:01	7721.3	616.441	0.658297	1124.15	125.885	0.232797	57.2335	0.305824	14.6166	1.9541	331.05	0.270031	172.665	9.45553	16.1549	0.0628888	3.93328	14.7846	46.7063	0.997685	2.85601	12.0442	257.086	257.086	14.745	2.54219	13.0613	0.041508	0.006531	4.69084	0.0158838	1.47247	0.00364833	0.10493	4.43706	0.232254	788.306	788.306	1.30922	101.341	3.53323	40.9503	2.69102	102.337	8.20782	0.00499821	3.19948	0.258148	13.8422
2018-06-03 12:00:01	7711.44	619.245	0.660875	1128.35	126.534	0.233421	57.2282	0.304771	14.6811	1.95766	332.345	0.269613	172.179	9.49662	16.2971	0.0631147	3.98177	14.7796	46.3521	0.996875	2.86571	12.0963	256.345	256.345	14.7956	2.54461	13.031	0.041699	0.00652609	4.68409	0.0158005	1.4919	0.00365683	0.1049	4.47146	0.233817	792.128	792.128	1.3107	100.886	3.54296	40.8988	2.68001	102.092	8.20184	0.00491836	3.21981	0.258444	13.8312
2018-06-03 13:00:01	7734.45	621.302	0.666502	1151.43	126.99	0.234149	57.3938	0.305484	15.0515	1.97144	332.602	0.269266	170.913	9.55071	16.3385	0.0632711	4.00113	14.7936	46.5421	0.999516	2.85884	12.1012	258.039	258.039	14.7397	2.54415	13.0361	0.0427782	0.00654438	4.69217	0.0157644	1.51036	0.00366239	0.105054	4.45587	0.238681	794.615	794.615	1.30835	101.433	3.55545	40.9869	2.6939	103.401	8.17371	0.00488754	3.22465	0.25896	13.9059
2018-06-03 14:00:01	7752.87	624.495	0.67173	1167.4	127.155	0.234102	57.5838	0.308488	15.19	1.97678	334.646	0.270147	172.97	9.53416	16.3642	0.0627144	3.96272	14.8638	47.1584	1.00049	2.86956	12.1156	255.908	255.908	14.7701	2.58473	13.1113	0.043485	0.00659281	4.68864	0.0159285	1.5072	0.00368476	0.105836	4.4772	0.242035	798.391	798.391	1.32894	100.273	3.60658	40.814	2.69296	103.792	8.25755	0.00479647	3.24307	0.26389	13.8052
2018-06-03 15:00:02	7725.6	621.946	0.670511	1167	126.365	0.232693	57.3434	0.306935	15.0616	1.98871	331.795	0.267776	172.788	9.52348	16.276	0.0625566	3.94003	14.7831	47.2336	0.99861	2.85088	12.0105	255.919	255.919	14.6862	2.5692	13.0798	0.0429949	0.00648872	4.65837	0.0159135	1.48348	0.00371801	0.105476	4.43633	0.240522	795.96	795.96	1.33349	100.447	3.54328	40.6032	2.70126	101.154	8.26249	0.00484427	3.2141	0.259916	13.6624
2018-06-03 16:00:02	7738.88	622.324	0.671122	1182.67	126.473	0.23237	57.3033	0.307375	15.0007	1.97489	332.666	0.268416	173.564	9.77101	16.3079	0.0626618	3.90781	14.7653	47.3061	1.00105	2.85011	12.0087	257.039	257.039	14.7074	2.58531	13.1408	0.0430108	0.00649978	4.64291	0.0161606	1.58063	0.00369749	0.105667	4.455	0.239436	795.744	795.744	1.35235	100.106	3.56069	40.5936	2.70367	99.2275	8.28949	0.00476917	3.21003	0.26208	13.6713
2018-06-03 17:00:01	7727.27	619.56	0.66648	1177.66	126.444	0.230866	57.0033	0.30592	14.8401	1.84244	333.234	0.268895	174.464	9.96058	16.2487	0.062691	3.9167	14.8022	47.0464	0.99882	2.84373	11.9973	256.675	256.675	14.6604	2.57254	13.0321	0.0427547	0.00649094	4.65327	0.0161107	1.48977	0.00369564	0.104887	4.45358	0.239936	792.612	792.612	1.3454	99.3455	3.56265	40.5601	2.67616	97.3571	8.16028	0.00473305	3.20548	0.262329	13.5763
2018-06-03 18:00:02	7716.11	618.208	0.664239	1172.91	126.036	0.228783	56.7983	0.3041	14.6229	1.82296	331.627	0.26779	172.312	10.0739	16.1594	0.0622265	3.8878	14.7207	46.6301	1.00054	2.80035	11.8452	254.383	254.383	14.5916	2.54033	13.0498	0.0425088	0.00647119	4.60614	0.0160952	1.42824	0.00368742	0.103247	4.44035	0.236964	790.525	790.525	1.3438	99.3535	3.5255	40.5501	2.67097	94.0456	8.14575	0.00470671	3.18598	0.259105	13.505
2018-06-03 19:00:01	7702.07	613.176	0.66086	1159.04	124.691	0.226117	56.3436	0.302334	14.5185	1.79855	330.085	0.266457	169.702	9.98102	16.0899	0.0620073	3.8012	14.667	46.4777	0.998751	2.77891	11.7532	253.119	253.119	14.4973	2.52904	12.9357	0.042051	0.00649801	4.5859	0.0159692	1.43659	0.00363493	0.10295	4.34024	0.232571	785.545	785.545	1.3246	98.7041	3.51662	40.3176	2.64274	94.4899	8.11234	0.00473673	3.15663	0.255182	13.2703
2018-06-03 20:00:02	7707.92	616.305	0.659163	1160.95	124.76	0.227702	56.4563	0.304374	14.6609	1.81873	330.843	0.264885	170.187	9.95156	16.1196	0.0622112	3.85322	14.6824	46.2498	0.995972	2.80009	11.7468	253.154	253.154	14.4555	2.53953	12.8748	0.0423658	0.00646505	4.59279	0.0160214	1.46667	0.00374162	0.103339	4.35171	0.23276	793.745	793.745	1.3268	98.4262	3.51714	40.2938	2.63835	94.1991	8.1366	0.00498445	3.14677	0.256751	13.4418
2018-06-03 21:00:02	7719.95	618.836	0.661281	1171.05	125.23	0.228486	56.3668	0.302619	14.6968	1.81878	331.504	0.266206	170.993	9.81251	16.1722	0.0623172	3.921	14.6941	46.5026	0.999242	2.80316	11.7519	254.665	254.665	14.5175	2.54326	12.8751	0.0421777	0.00642354	4.63491	0.0160697	1.43638	0.00369509	0.10325	4.43483	0.234795	797.087	797.087	1.34271	98.4002	3.52782	40.368	2.65215	92.2407	8.1578	0.00438104	3.17705	0.256608	13.5848
2018-06-03 22:00:02	7711.09	617.589	0.663854	1166.49	125.1	0.228454	56.4771	0.303037	14.6357	1.78756	331.586	0.264142	170.64	9.84337	16.211	0.0621132	3.94744	14.6537	46.4528	0.99949	2.79939	11.7614	253.837	253.837	14.4787	2.52576	12.8763	0.0421434	0.00641737	4.67172	0.0159511	1.44573	0.00368999	0.10323	4.38418	0.235375	798.068	798.068	1.34562	98.5084	3.53648	40.4301	2.66933	92.9435	8.15851	0.0043523	3.18333	0.256163	13.6124
2018-06-03 23:00:02	7712.61	616.993	0.666435	1156.24	125.027	0.227718	56.3083	0.303546	14.4427	1.79043	330.43	0.263193	170.032	9.93755	16.2002	0.0619444	4.00628	14.7094	46.4246	1.00021	2.80706	11.7424	255.585	255.585	14.4885	2.53259	12.9287	0.0424526	0.00640888	4.65919	0.0159689	1.43341	0.00369164	0.102868	4.38901	0.232935	805.116	805.116	1.34472	99.1115	3.52357	40.4708	2.68852	92.2542	8.18998	0.00435083	3.18384	0.257011	13.5092
2018-06-04 00:00:02	7720.25	618.329	0.671205	1170.4	125.5	0.228154	56.4157	0.302912	14.6208	1.8054	331.193	0.263974	169.355	10.0143	16.2496	0.0619784	4.08739	14.7089	46.4871	1.0001	2.81793	11.7782	253.381	253.381	14.566	2.54348	13.1044	0.0426446	0.00640784	4.67359	0.0158251	1.42377	0.0036903	0.103206	4.38249	0.233453	808.573	808.573	1.34431	98.8456	3.52846	40.3683	2.67849	92.2951	8.17969	0.0043962	3.18372	0.257244	13.4199
2018-06-04 01:00:01	7737.37	623.105	0.700538	1201.06	126.086	0.231121	57.0647	0.308252	14.7166	1.84097	333.258	0.26664	169.756	9.95196	16.3254	0.0623805	4.15549	14.8192	47.318	0.999606	2.86647	11.9214	255.247	255.247	14.575	2.5536	13.1329	0.0426906	0.0064022	4.66896	0.0160203	1.4029	0.00369895	0.103932	4.4152	0.235347	811.293	811.293	1.36265	99.3671	3.53813	40.305	2.68555	92.3369	8.27383	0.00440854	3.18222	0.259497	13.4438
2018-06-04 02:00:02	7706.63	619.794	0.69707	1201.09	125.953	0.227068	56.5334	0.306592	14.6028	1.80958	332.902	0.265942	169.993	10.0153	16.1851	0.0619348	4.07077	14.785	46.9678	0.99812	2.85015	11.8508	253.918	253.918	14.4087	2.51455	13.105	0.0422418	0.00638667	4.65319	0.0159602	1.41438	0.00368631	0.103253	4.37502	0.232299	807.535	807.535	1.35421	98.6543	3.54152	40.1368	2.69116	91.1886	8.22451	0.00441993	3.16875	0.258098	13.423
2018-06-04 03:00:02	7688.5	616.756	0.689358	1184.57	125.186	0.22558	56.0121	0.304693	14.4253	1.78644	329.321	0.261938	169.446	9.85135	15.9966	0.0614594	4.03677	14.6624	46.7165	1.00109	2.83236	11.7432	251.401	251.401	14.326	2.47857	13.0632	0.0419311	0.00637704	4.6775	0.0156825	1.4003	0.00367664	0.102843	4.34297	0.227431	800.908	800.908	1.3433	98.4976	3.49138	39.5826	2.67542	94.095	8.06969	0.00435375	3.17597	0.257997	13.1458
2018-06-04 04:00:01	7709.8	619.662	0.695206	1195.07	125.173	0.226874	56.0951	0.305355	14.5376	1.79647	329.667	0.261529	168.98	10.0061	16.1022	0.061682	4.03987	14.6739	46.5873	0.998992	2.84879	11.7092	250.724	250.724	14.4089	2.48488	13.0571	0.0419562	0.00638569	4.67976	0.0157404	1.39372	0.00368432	0.103008	4.36118	0.228577	804.107	804.107	1.33161	98.3739	3.48776	39.738	2.67463	96.549	8.06669	0.00430325	3.18655	0.257427	12.8619
2018-06-04 05:00:02	7715.71	619.78	0.695221	1189.37	124.882	0.227497	56.0777	0.307136	14.4493	1.79258	329.088	0.260603	169.146	9.97531	15.9275	0.0619312	4.01029	14.6966	46.4493	0.999877	2.85197	11.6669	250.093	250.093	14.4242	2.49291	13.0181	0.0419917	0.00642426	4.68234	0.0156122	1.38959	0.00374628	0.10303	4.34706	0.229316	843.208	843.208	1.32416	97.6126	3.46412	39.5881	2.67499	94.781	8.06958	0.00422829	3.15409	0.256669	12.8326
2018-06-04 06:00:02	7701.92	618.314	0.682258	1166.43	123.658	0.225473	55.4703	0.308168	14.2572	1.74943	328.127	0.258992	168.444	9.95008	15.78	0.0614962	3.94817	14.6187	46.3076	1.00357	2.83835	11.7055	249.298	249.298	14.3175	2.47793	12.9402	0.0417703	0.00637015	4.67076	0.01567	1.40118	0.00362036	0.102531	4.33612	0.228608	810.038	810.038	1.30758	97.9038	3.40855	39.1394	2.66525	94.4528	8.04708	0.00422986	3.16874	0.256448	13.0193
2018-06-04 07:00:02	7604.2	607.743	0.66749	1141.5	122.232	0.218728	54.3514	0.298996	14.0019	1.72261	322.606	0.251997	164.055	9.51218	15.5485	0.0599178	3.83421	14.0139	44.3859	0.999146	2.7137	11.2478	247.492	247.492	13.9934	2.38892	12.6056	0.0407276	0.00620427	4.52924	0.0154359	1.36733	0.00364221	0.0999002	4.27384	0.221124	800.272	800.272	1.267	96.384	3.31469	38.7154	2.60698	92.2076	7.8119	0.00417686	3.12367	0.25213	12.5925
2018-06-04 08:00:02	7632.6	609.852	0.668441	1146.16	122.518	0.217862	54.8474	0.298583	14.0555	1.75054	323.538	0.252468	165.172	9.54076	15.6319	0.0603852	3.94971	14.1288	44.5453	1.00105	2.73853	11.4123	246.789	246.789	14.0556	2.41251	12.6531	0.0407243	0.00622756	4.50878	0.0155029	1.3687	0.00363957	0.0995396	4.22002	0.221586	787.689	787.689	1.27726	96.9029	3.3533	38.3389	2.62348	93.6747	7.79597	0.00417366	3.10232	0.251738	12.5716
2018-06-04 09:00:02	7614.75	605.983	0.668695	1139.12	122.197	0.216923	54.3701	0.29846	13.9586	1.78213	322.363	0.250614	164.064	9.24413	15.5326	0.0596985	3.94203	14.0208	44.3247	1.00077	2.71176	11.2737	242.411	242.411	13.9343	2.39261	12.3297	0.0403612	0.00610084	4.48461	0.0153549	1.3682	0.00363479	0.0989284	4.19996	0.220501	791.871	791.871	1.26232	96.1893	3.31496	38.2596	2.59005	90.0371	7.73908	0.0050179	3.06907	0.252305	12.4974
2018-06-04 10:00:02	7601.53	605.135	0.666096	1143.37	121.919	0.216862	54.2728	0.296585	13.9227	1.76701	320.984	0.250474	162.827	9.15958	15.5263	0.0594852	3.92871	14.0175	44.2456	0.997842	2.70295	11.2836	240.689	240.689	13.976	2.38944	12.3138	0.0400639	0.00607591	4.48101	0.0153028	1.37922	0.0035645	0.0987182	4.21281	0.220303	790.335	790.335	1.26291	96.1187	3.28736	38.2058	2.57979	88.4381	7.73308	0.00498124	3.05906	0.251437	12.49
2018-06-04 11:00:02	7626.28	606.343	0.668168	1144.15	122.266	0.218046	54.5036	0.299195	13.9535	1.76692	321.731	0.252643	164.845	9.28304	15.5377	0.0597472	3.95743	14.0338	44.4509	1.00219	2.71382	11.3776	242.903	242.903	14.0494	2.41506	12.5251	0.0405349	0.00611245	4.51669	0.015283	1.39532	0.00362835	0.0994984	4.21544	0.223198	797.525	797.525	1.27065	96.2984	3.31655	38.7299	2.57452	88.6828	7.71927	0.00499451	3.08682	0.252237	12.6358
2018-06-04 12:00:02	7549.45	595.609	0.646646	1112.1	120.314	0.213632	53.5719	0.292505	13.5413	1.72049	317.199	0.247491	161.246	9.38494	15.26	0.0586761	3.90371	13.7983	43.7454	1.00432	2.62084	11.0821	239.001	239.001	13.8278	2.35011	12.1764	0.0394273	0.00598824	4.46298	0.0151014	1.35385	0.00359674	0.0967326	4.17135	0.220181	790.304	790.304	1.24661	95.2692	3.2567	37.914	2.55536	86.7981	7.55858	0.00443584	3.02502	0.248359	12.4721
2018-06-04 13:00:02	7543.72	596.981	0.652238	1116.78	120.302	0.21491	53.6387	0.293667	13.532	1.73964	316.197	0.246786	160.304	9.56768	15.297	0.0590311	3.90931	13.8187	43.4484	1.00317	2.65323	11.0909	238.32	238.32	13.8763	2.36711	12.1756	0.0396964	0.00599142	4.45224	0.0150631	1.43626	0.00364881	0.0969267	4.1359	0.220725	791.356	791.356	1.24751	95.4706	3.26058	37.9583	2.54253	84.8847	7.54805	0.00443693	3.0251	0.245096	12.4335
2018-06-04 14:00:02	7539.32	596.171	0.651837	1116.63	119.988	0.21467	53.593	0.292563	13.5838	1.73512	316.288	0.245994	159.963	9.42343	15.3165	0.0589972	3.91464	13.7881	43.6917	1.00209	2.63681	11.0753	237.551	237.551	13.9287	2.3645	12.1734	0.0394905	0.00596216	4.4458	0.0151257	1.37444	0.00353394	0.0969549	4.14848	0.220759	793.294	793.294	1.24614	94.211	3.25743	37.779	2.52891	86.7256	7.52009	0.00453661	2.99206	0.243653	12.4798
2018-06-04 15:00:02	7498.38	586.787	0.646851	1099.86	119.23	0.21361	52.7701	0.290002	13.4622	1.71742	313.195	0.244771	158.209	9.18595	15.2241	0.0586045	3.86981	13.5852	43.3298	1.00146	2.61202	10.9826	234.018	234.018	13.8038	2.32674	12.1719	0.0390547	0.00593075	4.38796	0.014983	1.36286	0.00357372	0.095384	4.10628	0.219044	788.717	788.717	1.22213	93.8272	3.22597	37.4682	2.51958	83.1212	7.434	0.00448252	2.95653	0.242683	12.3568
2018-06-04 16:00:02	7503.46	588.561	0.650455	1103.3	119.677	0.214102	53.1707	0.289828	13.497	1.72828	313.151	0.24563	159.159	9.21198	15.2413	0.0587816	3.86935	13.671	43.6701	0.999514	2.64321	11.094	235.888	235.888	13.8568	2.32638	12.1226	0.0393132	0.00594984	4.39755	0.0150448	1.38475	0.00352772	0.0955459	4.11052	0.220598	787.5	787.5	1.2347	94.3399	3.22214	37.5084	2.52534	82.9329	7.50328	0.00448325	2.9296	0.242614	12.5223
2018-06-04 17:00:01	7500.07	587.864	0.652118	1103.75	119.429	0.214865	53.3592	0.290197	13.5455	1.7141	313.213	0.245481	158.778	9.06374	15.2734	0.0587608	3.85846	13.6585	43.6819	1.00065	2.6376	11.113	234.792	234.792	13.9352	2.32388	12.1274	0.0391244	0.00602911	4.4055	0.0149553	1.36144	0.00357699	0.0957177	4.12947	0.221708	787.877	787.877	1.23219	94.7974	3.21913	37.3941	2.5308	83.0459	7.46647	0.00448819	2.97046	0.240097	12.4794
2018-06-04 18:00:02	7488.79	587.821	0.65077	1092.13	119.087	0.215244	53.0629	0.289219	13.4954	1.70928	313.441	0.24467	158.464	8.9816	15.1806	0.0587321	3.84983	13.6707	43.5203	1.00083	2.62467	11.0148	233.974	233.974	14.1095	2.32196	12.099	0.0392572	0.00598025	4.34081	0.0149732	1.33927	0.00352137	0.0956442	4.1102	0.220848	785.772	785.772	1.23532	95.4511	3.21961	37.3553	2.51975	83.4187	7.50474	0.00446999	2.9531	0.239454	12.5782
2018-06-04 19:00:02	7497.93	589.721	0.65066	1100.94	119.017	0.215009	53.1005	0.289726	13.6578	1.73187	314.721	0.244813	158.673	9.02036	15.2003	0.0587812	3.86938	13.727	43.6528	1.00075	2.63954	11.0472	234.787	234.787	14.1911	2.31888	12.1486	0.0395547	0.00599362	4.37	0.0149661	1.36789	0.00358075	0.0956839	4.10534	0.222976	797.929	797.929	1.25391	96.2332	3.23371	37.5624	2.52988	82.7576	7.51566	0.00447249	2.90864	0.240908	12.6238
2018-06-04 20:00:02	7501.06	590.923	0.652555	1094.06	119.02	0.214857	53.1407	0.290167	13.5852	1.71698	316.082	0.246318	159.574	9.03266	15.2042	0.0586758	3.87085	13.6536	45.1708	0.998419	2.63231	11.0655	236.457	236.457	14.0498	2.32495	12.2176	0.0394112	0.0059887	4.3837	0.0150119	1.37241	0.00352846	0.0957657	4.12859	0.223096	789.692	789.692	1.253	97.8985	3.22842	37.574	2.52877	80.0708	7.50233	0.00445187	2.91389	0.23949	12.5604
2018-06-04 21:00:02	7510.65	593.667	0.662026	1108.12	119.574	0.215447	53.275	0.291908	13.728	1.72572	317.031	0.24637	160.673	9.01794	15.238	0.0591089	3.88119	13.6929	44.7516	1.00044	2.65084	11.1078	236.419	236.419	14.1065	2.3288	12.2018	0.0394975	0.00600086	4.4032	0.0150652	1.3754	0.00364129	0.0963792	4.15204	0.223295	792.725	792.725	1.25745	99.312	3.24068	37.6419	2.52389	83.3846	7.53943	0.004384	2.92869	0.241129	12.6169
2018-06-04 22:00:02	7558.29	598.906	0.677131	1125.26	120.13	0.216711	53.9036	0.294155	13.7751	1.74157	318.578	0.250806	162.187	9.05469	15.2956	0.0597557	3.92951	13.8478	45.0486	1.00022	2.68201	11.2079	237.509	237.509	14.194	2.34118	12.2982	0.0395508	0.00602685	4.3963	0.0151371	1.37248	0.0036543	0.0970959	4.18356	0.224451	800.353	800.353	1.26853	98.7415	3.26485	37.8556	2.53596	83.8389	7.61054	0.00449091	2.93363	0.240176	12.6628
2018-06-04 23:00:01	7521.48	594.374	0.668921	1118.95	119.604	0.215027	53.625	0.29261	13.7164	1.73185	318.168	0.250223	162.033	9.04346	15.2507	0.0596533	3.90239	13.7621	44.5813	1.0003	2.66804	11.162	236.031	236.031	14.2518	2.34101	12.296	0.0395549	0.00601262	4.37956	0.0150811	1.37162	0.00364461	0.0967411	4.15795	0.224798	794.702	794.702	1.25597	100.465	3.26161	37.7322	2.53446	82.2465	7.61492	0.00469369	2.91074	0.238044	12.7005
2018-06-05 00:00:02	7499.48	592.44	0.662599	1108.61	119.753	0.214209	53.4716	0.292396	13.555	1.72402	316.678	0.249413	160.132	9.0858	15.2415	0.0592063	3.89485	13.6867	44.2053	0.998747	2.65254	11.09	235.01	235.01	14.2584	2.34256	12.1939	0.039437	0.0059468	4.36215	0.0150368	1.35069	0.00353079	0.0963693	4.1157	0.22138	793.65	793.65	1.24384	99.8674	3.26115	37.5856	2.52247	81.5676	7.52258	0.00466033	2.9121	0.240327	12.4397
2018-06-05 01:00:01	7506.67	594.686	0.661084	1108.89	119.591	0.214393	53.6374	0.292411	13.5516	1.73109	317.589	0.249133	160.412	9.10965	15.2385	0.059197	3.89258	13.7193	44.2781	1.00003	2.64785	11.107	235.581	235.581	14.3702	2.3281	12.0917	0.0394396	0.00598801	4.35976	0.0149981	1.36708	0.00358699	0.0965469	4.11301	0.222394	789.652	789.652	1.23937	99.1645	3.25822	37.5821	2.53529	81.9156	7.54691	0.00465159	2.93533	0.238321	12.4706
2018-06-05 02:00:02	7498.12	595.341	0.661453	1111.48	119.966	0.213585	53.5798	0.291379	13.5717	1.72051	316.225	0.249349	162.282	9.09517	15.2619	0.0590979	3.88597	13.7271	44.3954	0.999564	2.6357	11.1025	238.238	238.238	14.547	2.33454	12.1175	0.0390406	0.0059478	4.38988	0.0150057	1.36345	0.00363609	0.0965222	4.09765	0.217904	789.593	789.593	1.23645	97.7918	3.27151	37.5674	2.52988	83.8707	7.54666	0.0045602	2.93816	0.237321	12.3777
2018-06-05 03:00:02	7436.96	583.662	0.644764	1071.03	117.346	0.206514	52.6581	0.286407	13.1698	1.68007	313.019	0.243285	159.911	8.90532	14.9148	0.0579072	3.83042	13.4464	44.1463	1.00182	2.57484	10.8086	233.662	233.662	14.2302	2.2868	12.0499	0.0380023	0.00587933	4.31055	0.0147502	1.33835	0.0035645	0.0941716	4.04473	0.213205	776.044	776.044	1.20531	96.7685	3.20006	37.046	2.48951	80.6274	7.2332	0.00449654	2.89559	0.233641	12.1108
2018-06-05 04:00:02	7419.61	583.31	0.646333	1070.14	117.177	0.205988	52.2226	0.285941	13.153	1.6764	311.937	0.241712	158.917	8.89727	14.937	0.0578122	3.82761	13.3438	44.0265	0.999336	2.56958	10.6905	232.914	232.914	14.3571	2.26251	11.9872	0.0378339	0.00587027	4.30664	0.014673	1.35032	0.00360973	0.0938581	4.06567	0.212772	771.218	771.218	1.20325	98.7414	3.18823	36.9414	2.49113	81.614	7.26911	0.00449425	2.90959	0.233163	12.0729
2018-06-05 05:00:02	7424.26	582.021	0.645649	1071.92	116.442	0.206653	52.2967	0.283892	12.9887	1.67199	311.991	0.240125	158.214	8.88239	14.8786	0.0576744	3.81717	13.3632	43.81	1.00526	2.56292	10.6914	231.711	231.711	14.2446	2.25223	11.9891	0.0377263	0.00574245	4.30944	0.0146795	1.37072	0.00360804	0.092438	4.05942	0.209782	782.766	782.766	1.19901	97.2106	3.16013	36.9656	2.50246	82.0296	7.23154	0.00449418	2.87272	0.234072	12.0651
2018-06-05 06:00:02	7441.97	587.196	0.653342	1079.17	117.401	0.207927	52.5602	0.284868	13.1461	1.68596	312.674	0.241534	158.741	8.90502	15.0306	0.0580165	3.84715	13.4065	44.2317	1.00222	2.59542	10.8437	232.808	232.808	14.4576	2.25063	11.9777	0.0380065	0.0058486	4.29751	0.0148198	1.39906	0.00367102	0.0935347	4.07134	0.209139	787.56	787.56	1.20625	98.0044	3.17985	36.8753	2.5133	81.3167	7.27879	0.00450849	2.92159	0.234846	11.9913
2018-06-05 07:00:02	7438.97	588.11	0.656601	1078.42	117.559	0.208729	52.5193	0.285246	13.2077	1.68884	311.647	0.241336	157.896	8.92674	15.0236	0.0582831	3.85084	13.4601	44.3687	1.00005	2.59468	10.8485	232.892	232.892	14.5975	2.25425	11.9206	0.0383904	0.00592118	4.32558	0.0147736	1.45088	0.00356705	0.0935362	4.06034	0.211162	785.182	785.182	1.2097	96.0447	3.18369	36.8855	2.51254	85.4015	7.32245	0.00417542	2.92537	0.234047	12.0444
2018-06-05 08:00:01	7419.25	587.106	0.654598	1067.35	117.315	0.207525	52.2653	0.28464	13.1417	1.67504	310.022	0.241416	157.988	8.86725	14.9731	0.0579626	3.80627	13.3749	44.2585	1.0005	2.56365	10.7497	230.661	230.661	14.7581	2.27035	11.8622	0.0383379	0.00588154	4.31313	0.0147136	1.41279	0.0036057	0.0931796	4.06806	0.209943	784.571	784.571	1.20333	96.941	3.16655	36.8665	2.50219	83.2925	7.30939	0.00416997	2.90324	0.233997	12.0625
2018-06-05 09:00:02	7465.45	594.576	0.666037	1096.01	118.474	0.212303	53.3503	0.288623	14.0477	1.71316	313.416	0.244268	161.894	8.93328	15.2345	0.0592465	3.88712	13.6214	44.821	1.00073	2.61816	10.9501	233.574	233.574	14.5357	2.28648	11.9484	0.038908	0.00594168	4.36296	0.0146836	1.45464	0.00367551	0.0949197	4.13502	0.2173	794.285	794.285	1.23131	97.6403	3.25154	37.3054	2.53781	83.6779	7.48175	0.00401871	2.9059	0.235844	12.4277
2018-06-05 10:00:02	7454.95	591.197	0.657899	1085.84	117.966	0.210622	53.2129	0.28797	13.7527	1.70436	311.467	0.243849	162.003	8.92136	15.1368	0.0591287	3.87984	13.6391	44.8386	1.00271	2.64937	10.8954	232.872	232.872	14.5332	2.2929	11.8906	0.0384503	0.00588462	4.32708	0.0147634	1.43976	0.00358067	0.0942742	4.17538	0.215906	786.869	786.869	1.21842	97.5258	3.22845	37.0709	2.54256	82.5645	7.44203	0.00398091	2.91681	0.235457	12.2319
2018-06-05 11:00:01	7446.44	591.167	0.661489	1081.6	117.825	0.210585	52.8593	0.28803	13.6604	1.69906	312.15	0.242516	161.689	8.90289	15.0836	0.0590901	3.84967	13.5896	44.6514	1.00345	2.62339	11.0491	232.166	232.166	14.5528	2.29182	12.0139	0.038426	0.00587383	4.32535	0.0148036	1.45615	0.00360348	0.094289	4.11191	0.215813	787.747	787.747	1.21493	97.1653	3.19345	36.8962	2.53863	83.7852	7.42629	0.00398294	2.92353	0.23548	12.1698
2018-06-05 12:00:02	7468.34	590.693	0.664829	1079.14	117.667	0.209084	52.907	0.286677	13.6495	1.70498	312.509	0.242028	162.349	8.94648	14.9479	0.0586811	3.85563	13.5771	44.551	1.0106	2.60386	11.0891	232.512	232.512	14.4097	2.27521	11.9424	0.0382535	0.00582109	4.3264	0.0149123	1.4359	0.00364671	0.0941955	4.12719	0.216225	786.56	786.56	1.21181	97.2336	3.21545	36.691	2.53728	83.618	7.42711	0.00383975	2.90099	0.234866	12.2162
2018-06-05 13:00:02	7449.47	591.255	0.661458	1074.82	117.604	0.209189	52.7759	0.287522	13.6078	1.69552	312.356	0.243128	161.745	8.8912	15.0137	0.0586644	3.8768	13.5726	44.4431	1.00249	2.60404	11.0274	232.031	232.031	14.3368	2.27923	11.9836	0.038337	0.00590172	4.32698	0.0149164	1.45946	0.00359838	0.0944293	4.19267	0.21623	791.887	791.887	1.21634	96.328	3.20853	36.7401	2.53738	81.4175	7.43111	0.00383722	2.90525	0.230089	12.2333
2018-06-05 14:00:02	7444.23	588.424	0.658529	1066.05	116.919	0.206596	52.2269	0.285633	13.546	1.68399	309.324	0.241856	161.701	8.84165	14.9047	0.0582322	3.83301	13.5062	44.2129	1.00791	2.57908	10.9343	231.083	231.083	14.2629	2.26386	11.8294	0.0380437	0.00582562	4.29284	0.0146961	1.45685	0.00354174	0.0934865	4.19114	0.214844	789.094	789.094	1.20604	95.264	3.18034	36.4182	2.53137	82.0515	7.35558	0.00392666	2.90271	0.228936	12.264
2018-06-05 15:00:01	7455.87	589.081	0.661154	1070.44	117.745	0.207689	52.4575	0.28597	13.612	1.68929	310.296	0.242428	163.331	8.85235	14.9575	0.0584589	3.83644	13.3996	44.1694	1.01124	2.59622	10.9588	229.497	229.497	14.3877	2.26047	11.8488	0.038095	0.00584901	4.28679	0.014797	1.44764	0.00359898	0.0936303	4.20909	0.213774	787.538	787.538	1.21579	95.2443	3.20126	36.5719	2.52742	81.7255	7.39794	0.00398287	2.91345	0.229965	12.2984
2018-06-05 16:00:01	7474.94	594.82	0.667272	1090.08	118.633	0.212804	53.0683	0.291389	13.7619	1.70952	310.82	0.245881	164.716	8.9276	15.139	0.0591062	3.91917	13.5325	44.7181	1.0001	2.6333	11.0638	232.292	232.292	14.6126	2.29017	11.9685	0.038832	0.00597684	4.34695	0.0148172	1.4751	0.00362439	0.0947801	4.23046	0.217909	795.544	795.544	1.23651	96.5069	3.24231	36.898	2.55989	82.0795	7.43819	0.00391639	2.9666	0.233883	12.3382
2018-06-05 17:00:02	7565.56	604.497	0.675846	1134.64	120.229	0.217224	54.0687	0.294326	13.9934	1.73292	314.011	0.249878	167.55	9.15412	15.3558	0.0598984	4.02715	13.8186	45.3926	0.998925	2.69824	11.303	236.783	236.783	14.8042	2.33279	12.2107	0.0395686	0.00617971	4.45615	0.0150151	1.49973	0.00365531	0.0971182	4.30832	0.222052	809.985	809.985	1.2685	100.036	3.3386	37.6078	2.59555	84.7364	7.6486	0.0039458	3.0195	0.237209	12.656
2018-06-05 18:00:02	7640.18	611.158	0.682094	1150.95	121.631	0.220931	54.7457	0.29798	14.1828	1.76939	319.129	0.25284	167.989	9.27334	15.4629	0.0607632	4.11122	13.8817	45.895	1.00186	2.72674	11.4092	241.292	241.292	15.1193	2.35582	12.3365	0.04016	0.00630349	4.51974	0.0151618	1.47131	0.00365237	0.09846	4.347	0.227612	817.787	817.787	1.2817	101.363	3.38333	38.2442	2.63124	88.6405	7.71348	0.00397515	3.06097	0.23981	12.9599
2018-06-05 19:00:02	7643.23	609.504	0.681292	1147.31	121.496	0.220071	54.3357	0.294359	14.0877	1.75911	319.123	0.253096	167.515	9.22199	15.4657	0.0605425	4.1043	13.9997	45.785	1.00212	2.71376	11.4534	239.776	239.776	14.978	2.36925	12.3446	0.0399108	0.00624839	4.52119	0.0151736	1.44549	0.00369665	0.0982823	4.33464	0.226685	806.282	806.282	1.27773	101.18	3.37949	38.5475	2.62778	87.784	7.71833	0.00397759	3.05729	0.239181	12.9042
2018-06-05 20:00:02	7622.13	608.302	0.676053	1147.32	121.065	0.220265	54.3958	0.293466	14.12	1.7665	318.806	0.251924	167.191	9.20497	15.448	0.0604123	4.05795	13.8953	45.7639	1.00014	2.70589	11.3166	239.316	239.316	15.0992	2.36389	12.4275	0.0398154	0.00624063	4.51845	0.0150975	1.44656	0.00365869	0.0982907	4.31583	0.225406	808.704	808.704	1.27486	101.897	3.37643	38.3381	2.63724	87.2088	7.67878	0.00396999	3.0551	0.238919	12.8755
2018-06-05 21:00:02	7636.9	609.872	0.680707	1158.73	121.063	0.220645	54.5508	0.294435	14.1748	1.77013	318.52	0.252941	167.501	9.15877	15.4732	0.0604798	4.10479	13.9353	45.8306	0.999621	2.71532	11.3462	239.84	239.84	15.2626	2.36526	12.2644	0.0399458	0.00618355	4.50103	0.0151653	1.45104	0.00360274	0.0984312	4.34183	0.227465	810.034	810.034	1.28008	101.376	3.37737	38.5786	2.63049	86.8958	7.71422	0.00418053	3.07219	0.238775	12.7203
2018-06-05 22:00:02	7609.41	606.497	0.67253	1138.58	120.575	0.218669	54.1363	0.292817	13.9717	1.73683	318.156	0.250816	166.666	9.1149	15.4117	0.060031	4.07132	13.9232	45.5648	1.00287	2.69003	11.2721	238.606	238.606	15.3989	2.34392	12.2481	0.0396411	0.00616134	4.48081	0.0150513	1.41955	0.00364547	0.0977974	4.3208	0.225355	755.469	755.469	1.26879	101.375	3.36246	38.1801	2.60738	88.6415	7.6934	0.00414774	3.04801	0.237481	12.5477
2018-06-05 23:00:02	7627.38	609.264	0.675575	1149.35	121.582	0.219647	54.3673	0.293128	14.0939	1.74613	318.179	0.251591	167.392	9.17205	15.5927	0.0605487	4.09866	13.9352	45.6542	1.00129	2.69332	11.299	239.135	239.135	15.6098	2.34048	12.2497	0.0396774	0.00617659	4.49849	0.0150735	1.42153	0.003645	0.0979239	4.33023	0.225582	797.926	797.926	1.26834	102.018	3.38616	38.6247	2.60968	87.8952	7.70918	0.00419004	3.05227	0.237952	12.6931
2018-06-06 00:00:02	7625.55	609.272	0.677107	1152.24	121.545	0.22011	54.5035	0.292755	14.2035	1.74757	317.38	0.251998	167.094	9.13299	15.5188	0.0606548	4.07583	13.9366	45.6513	0.998993	2.69363	11.2829	239.372	239.372	15.6362	2.35826	12.3004	0.0395005	0.00612816	4.51025	0.0150414	1.42991	0.00365408	0.0980774	4.31951	0.225716	798.192	798.192	1.26723	101.765	3.40103	38.1235	2.60517	87.8868	7.69082	0.00366253	3.04919	0.238829	12.4058
2018-06-06 01:00:02	7628.16	608.895	0.676624	1152.8	121.73	0.220217	54.4305	0.295256	14.0837	1.75338	319.02	0.251633	167.09	9.13062	15.4586	0.0603573	4.09367	13.9731	45.6663	1.00163	2.68234	11.2876	238.242	238.242	15.4946	2.34829	12.3147	0.039476	0.00611332	4.49585	0.0149832	1.44923	0.00366438	0.098551	4.33255	0.228077	798.394	798.394	1.26519	100.761	3.43945	37.993	2.61609	88.8075	7.71067	0.00359272	3.05474	0.238667	12.6304
2018-06-06 02:00:02	7629.61	609.022	0.676841	1149.15	121.568	0.219766	54.366	0.294056	14.1489	1.75254	318.902	0.251987	166.752	9.12964	15.6379	0.0602048	4.08919	13.8646	45.7595	0.999523	2.68382	11.3404	239.41	239.41	15.7649	2.35017	12.2419	0.0393068	0.00615624	4.48786	0.015002	1.42164	0.00365929	0.0981413	4.30394	0.227242	796.601	796.601	1.25903	99.5256	3.42954	38.0287	2.5954	87.1912	7.66912	0.00351065	3.05635	0.236944	12.7204
2018-06-06 03:00:02	7618.61	607.794	0.673539	1140.59	121.084	0.21895	54.2579	0.293385	14.0605	1.74158	318.433	0.251595	166.161	9.13731	15.5257	0.0598554	4.07699	13.8024	45.2441	1.00116	2.67282	11.2915	238.458	238.458	15.798	2.33153	12.2178	0.0393501	0.00610417	4.47934	0.014965	1.40332	0.00365797	0.0974229	4.29413	0.224834	794.285	794.285	1.28443	99.4027	3.41089	37.7106	2.57768	87.8977	7.6551	0.0035054	3.04772	0.236734	12.6789
2018-06-06 04:00:01	7618.36	608.815	0.674621	1140.9	121.401	0.218587	54.3215	0.294106	14.0671	1.75072	316.872	0.25066	166.099	9.11461	15.516	0.0599729	4.05103	13.8413	45.2426	1.00133	2.67605	11.2605	239.79	239.79	15.9758	2.32494	12.1452	0.0396278	0.00610663	4.48633	0.0149698	1.40089	0.0037271	0.0976526	4.30143	0.224429	704.265	704.265	1.28075	99.5714	3.37199	37.6083	2.58001	88.2987	7.61992	0.00349333	3.05306	0.237943	12.6312
2018-06-06 05:00:02	7604.26	604.73	0.672801	1135.48	120.837	0.216957	54.0756	0.29133	14.0193	1.74125	317.767	0.250182	165.25	9.00044	15.4696	0.0596795	4.01196	13.7234	45.1468	1.00027	2.66838	11.2018	238.748	238.748	15.8791	2.31978	11.9859	0.0390322	0.00609267	4.46244	0.0148675	1.40052	0.00371901	0.0974371	4.31133	0.222475	698.034	698.034	1.28165	98.9167	3.38658	37.5605	2.5728	87.7668	7.55795	0.00348007	3.03205	0.236816	12.4373
2018-06-06 06:00:02	7610.31	605.078	0.67281	1133.2	120.51	0.21624	53.8956	0.291996	13.9943	1.73577	317.469	0.250206	165.643	9.02379	15.4124	0.0595183	4.03514	13.8178	45.063	1.00024	2.66058	11.1845	238.581	238.581	15.8833	2.31682	12.0476	0.0389336	0.00610009	4.45974	0.0148628	1.41418	0.00366957	0.096953	4.31117	0.222281	788.703	788.703	1.27553	99.6912	3.35758	37.6972	2.57017	88.799	7.57193	0.00346245	3.05014	0.236611	12.6082
2018-06-06 07:00:02	7630.99	608.521	0.674619	1136.72	121.353	0.217244	54.1424	0.292992	14.0282	1.74744	316.796	0.25098	166.168	9.0281	15.4338	0.0597521	4.0693	13.9014	45.1016	1.00065	2.67868	11.2409	239.204	239.204	16.2305	2.33072	12.1253	0.0391951	0.00615308	4.48538	0.0149594	1.42882	0.00367731	0.0970813	4.31466	0.223825	792.775	792.775	1.28388	101.546	3.37354	37.7377	2.57677	91.265	7.60285	0.00347053	3.07115	0.237008	12.4914
2018-06-06 08:00:02	7626.8	608.251	0.674627	1133.89	121.668	0.216833	54.1967	0.292545	14.0251	1.7402	317.565	0.252028	165.76	9.0095	15.419	0.0595649	4.05541	13.8437	45.0942	0.999731	2.68928	11.2275	234.855	234.855	16.2354	2.3414	12.2193	0.0391187	0.00609804	4.4755	0.015091	1.42405	0.00360833	0.0971681	4.33336	0.224738	792.309	792.309	1.28489	99.9318	3.35811	37.6099	2.5716	90.6037	7.60501	0.00346845	3.10158	0.236494	12.5778
2018-06-06 09:00:01	7611.63	604.635	0.670478	1128.79	121.057	0.216006	54.145	0.292206	13.9682	1.72508	316.905	0.250006	164.315	8.957	15.3664	0.0592856	4.02925	13.7784	44.9023	1.00289	2.67108	11.127	234.57	234.57	16.427	2.3217	12.1322	0.0389964	0.00612928	4.45771	0.0150319	1.41137	0.00371732	0.0961765	4.31408	0.222849	786.245	786.245	1.29407	99.76	3.34066	37.4529	2.56013	89.8419	7.51774	0.00345859	3.10022	0.236948	12.5551
2018-06-06 10:00:02	7602.52	602.63	0.670246	1129.08	120.798	0.214028	54.0125	0.291307	13.9065	1.70671	317.037	0.250158	163.258	8.89264	15.3556	0.05904	4.02473	13.7806	44.805	1.00252	2.66374	11.0578	232.978	232.978	16.745	2.3111	12.1106	0.038905	0.0060268	4.439	0.0149641	1.39922	0.00371468	0.0956719	4.29977	0.22161	784.338	784.338	1.28489	99.5765	3.33216	37.5147	2.55564	88.1985	7.46725	0.00338008	3.0865	0.237012	12.525
2018-06-06 11:00:01	7614.12	604.779	0.672203	1139.25	121.404	0.215246	54.0881	0.291652	14.011	1.71742	317.414	0.25027	163.497	8.89536	15.3941	0.0589757	4.03252	13.7948	44.8833	1.00123	2.67192	11.0763	235.373	235.373	17.1644	2.31605	11.9587	0.0389728	0.00604121	4.43953	0.0148233	1.39742	0.00372261	0.0957533	4.29168	0.221818	787.417	787.417	1.28993	100.119	3.31914	37.7084	2.52991	88.6604	7.48391	0.00330704	3.08949	0.237503	12.4233
2018-06-06 12:00:02	7625.72	606.994	0.672038	1139.99	121.69	0.215904	54.4001	0.292444	14.0215	1.72557	318.17	0.25037	163.919	8.88433	15.3969	0.0595111	4.07006	13.8617	44.7963	1.00149	2.67804	10.967	234.133	234.133	16.5676	2.31547	11.9341	0.0391002	0.00609254	4.44828	0.0148193	1.40656	0.00367742	0.0959971	4.2943	0.222029	789.084	789.084	1.29984	100.508	3.34849	38.2093	2.53233	89.8394	7.47548	0.003284	3.10883	0.237633	12.1946
2018-06-06 13:00:02	7631.38	608.261	0.674429	1146.08	122.027	0.216479	54.3125	0.292699	14.0987	1.71916	317.934	0.250334	166.795	8.9043	15.4232	0.0596641	4.05742	13.8758	44.8039	0.998099	2.68096	11.038	233.893	233.893	16.396	2.32213	11.9448	0.0391739	0.00609724	4.45176	0.0148906	1.40008	0.00367216	0.0965039	4.27336	0.223824	790.065	790.065	1.30914	100.062	3.32573	38.3472	2.51928	88.8037	7.53302	0.00330027	3.10634	0.238882	12.3864
2018-06-06 14:00:02	7643.18	609.7	0.675604	1149.96	121.903	0.217362	54.5231	0.293733	14.0846	1.72124	317.882	0.250413	166.646	8.93597	15.4505	0.0599397	4.06746	13.819	44.8823	1.00082	2.68538	10.9915	235.041	235.041	16.7308	2.32775	12.0799	0.0391741	0.00609986	4.44101	0.0155727	1.42019	0.00379632	0.0968812	4.29859	0.224162	792.803	792.803	1.31528	100.359	3.58385	38.0627	2.53984	87.7001	7.60215	0.00330413	3.11175	0.23901	12.321
2018-06-06 15:00:01	7636.48	610.086	0.674318	1146.18	121.393	0.217727	54.2329	0.294896	14.0438	1.70796	318.004	0.25032	166.493	8.88311	15.3607	0.0597749	4.03583	13.8753	44.9593	1.00071	2.68343	11.0927	234.902	234.902	17.007	2.3191	12.0235	0.0393702	0.00613315	4.43751	0.0160226	1.4492	0.00367839	0.0968662	4.29182	0.222611	791.104	791.104	1.30386	99.8555	3.59465	37.9786	2.52809	88.3112	7.53673	0.00329248	3.10245	0.23889	12.281
2018-06-06 16:00:03	7657.68	611.491	0.681216	1149.7	121.748	0.218604	54.3773	0.295835	14.1092	1.71649	316.856	0.251319	167.543	8.92324	15.4082	0.0598166	4.07595	13.8936	44.9229	1.00069	2.69018	11.1351	234.834	234.834	16.81	2.31507	12.0814	0.0394182	0.0061167	4.45648	0.0165138	1.43217	0.00374279	0.0967971	4.29982	0.222565	795.735	795.735	1.30915	99.1687	3.59303	38.1914	2.55625	92.5038	7.57666	0.00329609	3.11474	0.23946	12.3974
2018-06-06 17:00:02	7520.74	598.024	0.662143	1109.62	119.103	0.211663	53.2333	0.292175	13.6115	1.67543	311.11	0.246907	164.692	8.75051	15.0197	0.0586371	4.61757	13.6245	44.3975	1.00533	2.62188	10.8673	231.301	231.301	16.284	2.39367	11.8973	0.0383485	0.00598137	4.36145	0.0161904	1.40391	0.00368046	0.0949904	4.23871	0.214114	780.805	780.805	1.26827	98.5716	3.48179	37.3785	2.48167	91.0711	7.39252	0.00326724	3.06852	0.233926	12.1852
2018-06-06 18:00:02	7532.56	598.748	0.663299	1111.36	119.265	0.212305	53.1876	0.291826	13.5579	1.67012	310.059	0.24601	163.978	8.75895	15.024	0.0585695	4.23664	13.5842	44.309	1.00212	2.61887	10.856	231.643	231.643	16.3184	2.39862	11.7166	0.0380308	0.00597064	4.35868	0.0163635	1.39822	0.00362448	0.0947666	4.28544	0.215515	781.353	781.353	1.27036	98.0377	3.50892	37.4585	2.47192	86.9423	7.32818	0.00326748	3.0666	0.233787	12.1197
2018-06-06 19:00:02	7516.83	598.176	0.663776	1111.72	119.029	0.211947	52.951	0.291473	13.5983	1.65973	307.841	0.246266	162.345	8.74396	14.9903	0.0586707	4.04262	13.6253	44.2363	1.00045	2.61496	10.8456	229.913	229.913	16.5153	2.3868	11.5963	0.0380647	0.00594282	4.33023	0.0168292	1.3774	0.00373545	0.0943819	4.26179	0.215197	780.954	780.954	1.26134	97.7671	3.54319	37.2385	2.46531	86.5691	7.37763	0.00327782	3.04215	0.235302	12.0654
2018-06-06 20:00:02	7536.71	599.895	0.665345	1115.11	119.319	0.212633	53.148	0.292342	13.6123	1.6642	309.516	0.246772	162.216	8.75565	15.0092	0.0587925	4.12673	13.6087	44.4218	1.0013	2.6179	10.8406	230.042	230.042	16.6129	2.4163	11.7066	0.0382356	0.00599667	4.35282	0.0164079	1.36483	0.00368345	0.0946577	4.26236	0.214556	783.975	783.975	1.27024	97.921	3.54666	37.3833	2.47656	87.1929	7.386	0.003282	3.05856	0.230036	12.2381
2018-06-06 21:00:03	7583.79	602.815	0.673721	1132.66	120.357	0.21521	53.8439	0.297104	13.7367	1.69061	311.419	0.249413	165.471	8.86619	15.3375	0.0594606	4.17814	13.7253	44.6956	0.999104	2.64413	10.9644	233.933	233.933	16.9143	2.43266	11.9477	0.0387672	0.00601652	4.38924	0.0164862	1.37703	0.00373081	0.0956431	4.31633	0.215979	789.701	789.701	1.28589	99.2731	3.59451	37.7562	2.51329	87.3245	7.40651	0.0033055	3.09192	0.23059	12.3855
2018-06-06 22:00:01	7656.67	607.131	0.674088	1139.39	121.265	0.21596	54.1328	0.296522	13.8614	1.71125	313.995	0.251039	164.957	8.85352	15.2634	0.0593998	4.06704	13.7891	45.1726	1.00014	2.67378	11.0403	235.08	235.08	17.0947	2.43927	11.9728	0.0390251	0.00607559	4.42971	0.0165344	1.37778	0.00374673	0.0959472	4.30564	0.219178	793.025	793.025	1.29374	99.8803	3.59817	38.0103	2.53417	88.6464	7.47178	0.00331297	3.09587	0.230922	12.241
2018-06-06 23:00:01	7656.22	606.828	0.674992	1140.75	121.037	0.21645	53.9766	0.298017	13.8315	1.69182	314.169	0.251497	164.82	8.85181	15.2232	0.0594935	4.06381	13.7277	45.14	0.9999	2.67538	11.1202	235.185	235.185	17.0945	2.42684	11.9996	0.0390351	0.00607697	4.44171	0.0164759	1.3767	0.00373978	0.0960112	4.30635	0.219396	794.913	794.913	1.30879	100.834	3.61564	38.1241	2.53024	87.5606	7.47158	0.00327982	3.11312	0.232822	12.1849
2018-06-07 00:00:02	7656.09	607.062	0.674037	1131.54	121.419	0.21587	53.952	0.298562	13.9434	1.69799	315.196	0.250751	164.743	8.85304	15.2461	0.0594178	4.11763	13.675	44.9863	1.00072	2.66716	11.0718	236.03	236.03	17.2036	2.41208	11.9867	0.0388139	0.00607596	4.444	0.0164443	1.36306	0.00369779	0.0958937	4.32024	0.219022	796.414	796.414	1.33531	100.718	3.60068	38.1839	2.5364	88.6295	7.46653	0.00355964	3.1027	0.233975	12.3002
2018-06-07 01:00:01	7681.94	611.005	0.679425	1142.58	122.16	0.216765	54.2906	0.300602	14.0058	1.71221	316.119	0.256701	166.804	8.88201	15.3624	0.0597378	4.13069	13.8617	45.2009	0.998784	2.67486	11.2248	238.013	238.013	17.076	2.4203	12.0053	0.0390649	0.00601369	4.4629	0.0163861	1.36807	0.00379827	0.0969131	4.33377	0.220914	804.664	804.664	1.32784	100.253	3.61949	38.3295	2.58175	87.9566	7.50674	0.00333432	3.12216	0.233884	12.5974
2018-06-07 02:00:02	7717.83	613.143	0.681658	1164.16	122.453	0.21822	54.6309	0.304299	14.0504	1.72671	317.092	0.261688	167.97	8.94133	15.4913	0.0600145	4.1361	13.9083	45.6602	1.00018	2.71118	11.7139	241.508	241.508	16.8063	2.43051	12.0712	0.0392	0.00602211	4.48569	0.0164057	1.37477	0.00380991	0.0979095	4.34486	0.224137	808.509	808.509	1.34413	100.89	3.65482	38.5793	2.61348	89.9444	7.54491	0.0033469	3.13871	0.235815	12.5261
2018-06-07 03:00:02	7726.28	614.157	0.681128	1161.74	122.482	0.217797	54.6835	0.305812	14.0254	1.72827	317.654	0.266708	169.318	8.94048	15.4651	0.0598757	4.1509	13.9194	45.3993	1.00239	2.71053	11.98	240.106	240.106	16.5645	2.42112	12.033	0.0394449	0.00602854	4.47819	0.0163242	1.36364	0.00377116	0.0981152	4.35667	0.222909	808.357	808.357	1.33737	101.012	3.86463	38.7285	2.54066	88.4629	7.59214	0.00322119	3.14161	0.237192	12.3859
2018-06-07 04:00:01	7714.44	614.097	0.68095	1157.29	122.17	0.21733	54.6595	0.300437	14.0598	1.70962	316.881	0.276967	168.626	8.99412	15.4979	0.0601	4.14782	13.8529	45.3189	1.00081	2.6902	11.7469	241.485	241.485	16.7785	2.39884	11.9657	0.0392134	0.00607095	4.47987	0.0162519	1.36488	0.00382794	0.0985952	4.38646	0.220532	810.018	810.018	1.33677	100.739	3.8898	38.8387	2.53872	88.8248	7.5338	0.00329906	3.1398	0.235769	12.3722
2018-06-07 05:00:02	7715.07	612.819	0.678765	1153.36	122.319	0.217202	54.4915	0.301396	13.9173	1.70565	315.698	0.272709	169.252	8.93895	15.4913	0.0599725	4.14237	13.9085	45.3197	1.00279	2.69031	11.6424	239.145	239.145	16.6665	2.39722	11.9228	0.0390177	0.00604185	4.47894	0.0163699	1.30071	0.00377953	0.0989192	4.39669	0.220255	810.372	810.372	1.32707	100.363	3.86063	38.7376	2.53568	88.1568	7.51756	0.00328446	3.13857	0.237271	12.3511
2018-06-07 06:00:01	7711.44	611.674	0.679258	1158.5	121.979	0.216489	54.4056	0.302855	13.9634	1.70906	316.125	0.270556	169.055	8.95657	15.3919	0.0600097	4.15946	13.7455	45.5579	1.00273	2.67573	11.5734	239.476	239.476	16.8197	2.39645	11.8663	0.0388851	0.00608662	4.47013	0.0164289	1.26382	0.00382791	0.0985905	4.39584	0.220024	809.592	809.592	1.32323	101.236	3.87889	39.0655	2.54029	89.4829	7.44786	0.00321038	3.13908	0.235385	12.2394
2018-06-07 07:00:02	7708.34	608.312	0.680209	1148.55	122.063	0.214128	54.1816	0.302221	13.8998	1.71387	316.145	0.268101	167.51	8.94292	15.3556	0.0597988	4.15461	13.7768	45.2983	1.0012	2.66832	11.6466	238.844	238.844	16.6832	2.38925	11.5934	0.0390261	0.00607684	4.46116	0.0164496	1.23778	0.00378527	0.0979511	4.38434	0.219204	800.173	800.173	1.31974	100.291	3.89035	39.421	2.51562	87.234	7.42817	0.00329498	3.13852	0.236769	12.2556
2018-06-07 08:00:02	7723.29	610.411	0.685354	1152.92	122.376	0.21456	54.2262	0.301967	13.9835	1.73416	316.941	0.269686	167.572	8.93981	15.3588	0.0599776	4.15089	13.7932	45.3349	1.00135	2.67341	11.6377	237.872	237.872	16.6283	2.37265	11.537	0.0391727	0.00603578	4.47711	0.0164552	1.24486	0.0037874	0.097562	4.39868	0.220154	801.193	801.193	1.32746	100.13	3.81929	39.8004	2.51816	84.8342	7.49933	0.003256	3.17154	0.236703	12.3182
2018-06-07 09:00:02	7711.36	610.416	0.683702	1148.76	121.7	0.214828	54.2125	0.30122	13.8844	1.73131	316.828	0.266632	167.977	8.93613	15.3222	0.0596667	4.21586	13.787	45.1683	1.00174	2.66468	11.6094	238.283	238.283	16.7425	2.38191	11.5326	0.0390164	0.00605923	4.46081	0.0164062	1.2772	0.00377609	0.0971118	4.39147	0.219253	809.264	809.264	1.32668	99.9267	3.79993	39.6448	2.51622	83.613	7.47331	0.00337128	3.11767	0.236626	12.1599
2018-06-07 10:00:01	7708.26	610.309	0.684008	1147.97	121.83	0.214592	54.0801	0.299734	13.8452	1.72396	315.694	0.264589	167.347	8.90896	15.3529	0.0593876	4.12827	13.7134	45.2249	1.00102	2.65519	11.543	236.646	236.646	16.6585	2.34178	11.4408	0.0390054	0.00602663	4.4667	0.0162919	1.26561	0.00383499	0.0969239	4.39527	0.218561	809.903	809.903	1.31423	100.076	3.73943	39.78	2.50708	83.2692	7.39495	0.00339694	3.13014	0.234101	12.2311
2018-06-07 11:00:02	7703.97	608.405	0.682937	1146.24	122.161	0.213459	54.0125	0.299985	13.8218	1.72499	315.525	0.26671	167.871	8.90039	15.3167	0.0593141	4.20177	13.8089	45.2569	1.00256	2.65163	11.5055	235.789	235.789	16.5459	2.35958	11.4474	0.0389228	0.00602154	4.44836	0.0163985	1.2838	0.00377999	0.0966386	4.41648	0.21828	808.947	808.947	1.30944	99.2317	3.75929	39.7756	2.50182	82.8456	7.4662	0.00341713	3.08188	0.234117	12.1382
2018-06-07 12:00:02	7699.57	608.979	0.682641	1147.51	121.216	0.212974	54.042	0.300028	13.8443	1.71859	314.844	0.266587	167.514	8.8402	15.2956	0.0593028	4.15852	13.7377	45.134	0.999277	2.64562	11.5355	236.881	236.881	16.6346	2.33354	11.4446	0.0388709	0.00601623	4.44878	0.0164411	1.31618	0.00376194	0.09643	4.39425	0.217273	808.753	808.753	1.31148	99.0991	3.76411	39.5269	2.51386	80.7229	7.45219	0.00348561	3.03732	0.234235	12.1216
2018-06-07 13:00:01	7709.08	610.077	0.683395	1152.18	121.57	0.21364	53.8409	0.30058	13.8594	1.72457	315.973	0.263237	167.442	8.85625	15.3005	0.0593554	4.16833	13.7675	45.1722	1.00052	2.65043	11.6824	236.975	236.975	16.7602	2.36947	11.4398	0.0389893	0.00602578	4.45744	0.0168604	1.27719	0.00377604	0.0967761	4.40072	0.217019	797.548	797.548	1.31161	99.4072	3.80622	39.6036	2.53085	81.9593	7.45165	0.00342784	3.04668	0.235527	12.1366
2018-06-07 14:00:02	7710.3	609.771	0.681717	1145.26	121.549	0.212564	53.9605	0.297281	13.8498	1.72374	315.908	0.261673	166.335	8.81872	15.3044	0.0593641	4.17171	13.7791	45.0828	1.00297	2.64937	11.6432	235.757	235.757	16.8331	2.35858	11.4042	0.0386863	0.00603342	4.44705	0.0171875	1.35838	0.00375438	0.0968409	4.41027	0.216691	796.748	796.748	1.31717	99.2738	3.79318	39.5671	2.5301	80.4314	7.41909	0.00345761	3.0211	0.234209	12.1868
2018-06-07 15:00:02	7690.26	606.784	0.678685	1139.35	121.411	0.211316	53.6661	0.297995	13.7748	1.71551	315.014	0.259491	165.568	8.8162	15.1991	0.059186	4.15217	13.6872	45.0703	1.00043	2.6346	11.5731	236.932	236.932	16.7882	2.36889	11.2752	0.0388377	0.00601289	4.43833	0.0171736	1.33015	0.00376059	0.0964028	4.3973	0.216279	795.166	795.166	1.32485	99.1153	3.69386	39.5492	2.51975	80.4417	7.35328	0.00353556	3.00819	0.234602	12.0549
2018-06-07 16:00:02	7684.37	606.855	0.680393	1141.25	121.406	0.211874	53.822	0.297142	13.945	1.71202	315.769	0.258675	165.819	8.76713	15.2472	0.0590335	4.14361	13.7819	45.105	0.998034	2.63393	11.544	236.35	236.35	16.8481	2.36241	11.1169	0.0385651	0.00601413	4.44586	0.0171601	1.32574	0.00375303	0.0957062	4.40972	0.216782	797.863	797.863	1.32137	99.449	3.69655	39.4909	2.52999	79.5309	7.3838	0.0034847	2.9901	0.233851	12.0523
2018-06-07 17:00:02	7698.72	608.269	0.681902	1146.84	121.663	0.211967	53.9281	0.297579	14.2842	1.71247	315.108	0.259859	166.044	8.79768	15.3282	0.0591937	4.13616	13.8079	45.281	0.998997	2.62415	11.5682	236.491	236.491	17.1295	2.34651	11.0949	0.038684	0.00605623	4.45839	0.0172428	1.3106	0.00377174	0.0958889	4.41941	0.220056	799.18	799.18	1.31367	99.4251	3.69424	39.2765	2.53142	81.6802	7.32836	0.003548	3.00203	0.233711	12.1078
2018-06-07 18:00:02	7700.2	608.191	0.68113	1145.44	121.389	0.211489	53.7881	0.298889	14.2348	1.70994	315.179	0.25872	166.708	8.74506	15.2938	0.0590602	4.15773	13.8679	45.2173	1.00102	2.62704	11.5364	234.154	234.154	17.2402	2.34025	11.0873	0.0385983	0.0060532	4.47844	0.0172497	1.33156	0.0037591	0.0959381	4.40662	0.218856	799.455	799.455	1.30518	99.2773	3.7021	39.3337	2.53552	80.0054	7.29454	0.00349794	3.00977	0.234765	11.9227
2018-06-07 19:00:02	7692.21	607.302	0.681898	1141.8	121.508	0.211084	53.7317	0.298487	14.3011	1.70877	314.212	0.259036	167.371	8.71463	15.3945	0.058864	4.14218	13.7315	45.1004	0.99964	2.63123	11.5625	234.767	234.767	17.2809	2.33497	11.0685	0.0384423	0.00604466	4.47918	0.0171117	1.34483	0.00374677	0.0958455	4.40984	0.220107	798.613	798.613	1.30511	99.2088	3.69907	39.0482	2.52995	80.358	7.34007	0.00349103	3.01037	0.233835	11.8405
2018-06-07 20:00:02	7697.47	607.723	0.681944	1143.13	121.797	0.21115	53.687	0.300159	14.3517	1.69594	312.876	0.259214	166.099	8.75356	15.3022	0.0588772	4.12857	13.7096	45.0891	0.999798	2.6302	11.5988	237.454	237.454	17.393	2.32056	10.9867	0.0385696	0.00599741	4.47481	0.0175136	1.34438	0.00378627	0.0961118	4.40652	0.221288	798.277	798.277	1.30302	99.3427	3.733	39.0534	2.53174	79.8269	7.3537	0.00352967	3.01427	0.233561	11.6748
2018-06-07 21:00:02	7651.29	603.511	0.675069	1138.31	120.176	0.210711	53.4487	0.294972	14.1685	1.68606	312.616	0.25781	164.18	8.68078	15.1743	0.0585535	4.09884	13.6645	44.8885	0.997325	2.61217	11.5003	239.051	239.051	17.0878	2.32153	10.9471	0.0380684	0.00593074	4.43735	0.0173088	1.3389	0.00374152	0.0956028	4.41133	0.218167	793.79	793.79	1.29397	102.447	3.71648	38.8571	2.523	78.4277	7.34126	0.00350986	3.03522	0.232899	11.7268
2018-06-07 22:00:01	7666.58	603.679	0.67568	1137.76	120.23	0.210225	53.3539	0.296033	14.2554	1.6868	313.74	0.258474	164.039	8.65953	15.1605	0.0585126	4.11114	13.6607	44.9208	0.999559	2.61428	11.5313	238.904	238.904	17.1333	2.3222	10.9178	0.0383219	0.00596467	4.45721	0.0171883	1.34166	0.00373388	0.0957024	4.49593	0.218502	795.035	795.035	1.29583	104.64	3.69798	38.8303	2.52247	78.382	7.34088	0.00350883	3.04694	0.233471	11.8615
2018-06-07 23:00:02	7655.04	603.504	0.67754	1138.63	120.305	0.209864	53.4019	0.295005	14.2341	1.68439	314.134	0.256972	163.583	8.63474	15.1413	0.0585974	4.10611	13.7112	44.8938	1.00061	2.59988	11.426	239.289	239.289	16.5044	2.31706	11.0523	0.0381587	0.00598941	4.43286	0.0171325	1.27307	0.0037473	0.0958496	4.49935	0.217408	793.953	793.953	1.28854	107.527	3.73752	38.7926	2.51465	80.2785	7.37158	0.0035363	3.04427	0.233234	11.9237
2018-06-08 00:00:02	7676.55	604.751	0.677078	1142.18	121.288	0.210777	53.6365	0.293307	14.5035	1.6888	312.912	0.254374	163.763	8.73349	15.3277	0.0586732	4.14259	13.6889	44.9463	1.00038	2.60138	11.4425	237.25	237.25	16.3156	2.3176	11.0588	0.0382408	0.00596751	4.43751	0.0172795	1.27245	0.00374859	0.0957889	4.54029	0.218063	795.293	795.293	1.29183	106.752	3.70643	38.8092	2.51405	79.7057	7.37862	0.00354623	2.98835	0.233521	11.9791
2018-06-08 01:00:02	7698.19	608.811	0.679357	1147.03	121.768	0.210841	53.7972	0.294428	14.6684	1.69197	316.318	0.254216	164.829	8.73898	15.3465	0.0587791	4.17209	13.7725	45.0201	1.00047	2.61162	11.4742	238.896	238.896	16.4371	2.33581	11.0872	0.0377359	0.00595841	4.4552	0.0171525	1.27983	0.0037608	0.0959955	4.6258	0.221301	805.417	805.417	1.3028	105.7	3.71244	38.9404	2.53472	79.7822	7.48375	0.00345934	3.01395	0.233275	11.9679
2018-06-08 02:00:02	7681.23	606.612	0.676288	1141.39	121.329	0.209594	53.5591	0.292932	14.459	1.68791	314.838	0.254156	165.069	8.77367	15.389	0.0582355	4.14082	13.7846	44.9257	1.00078	2.59355	11.4487	238.784	238.784	16.5714	2.33442	11.0648	0.0376161	0.00594747	4.45277	0.0174997	1.29855	0.00377467	0.0953869	4.62826	0.219134	802.769	802.769	1.3021	105.112	3.70943	38.7838	2.52527	78.8087	7.44323	0.00346059	3.01136	0.23227	11.9868
2018-06-08 03:00:02	7677.62	607.084	0.675035	1140.1	120.518	0.209489	53.2951	0.293717	14.499	1.68222	315.434	0.253613	164.828	8.72791	15.2832	0.0582028	4.11083	13.725	44.8325	1.0009	2.6285	11.4158	244.756	244.756	16.2609	2.3183	11.0304	0.0377827	0.00594183	4.43672	0.0177598	1.2895	0.00376436	0.0951582	4.63147	0.218831	803.306	803.306	1.30208	103.956	3.68239	38.7081	2.5184	80.6145	7.37028	0.00345514	3.00155	0.231797	11.8803
2018-06-08 04:00:02	7662.3	605.564	0.673448	1135.57	120.294	0.206656	52.9259	0.292915	14.2904	1.67724	314.793	0.252833	163.772	8.77564	15.2577	0.0580073	4.10949	13.6312	44.6	1.00204	2.61519	11.3383	239.459	239.459	16.124	2.30459	10.9671	0.0378792	0.00592708	4.3982	0.0175746	1.28944	0.0037521	0.0949919	4.63168	0.217826	800.89	800.89	1.28973	103.35	3.60738	38.5243	2.47845	79.5821	7.35075	0.00359708	2.9761	0.231435	11.78
2018-06-08 05:00:02	7635.32	603.553	0.670214	1124.97	119.968	0.205556	52.6324	0.290275	13.8774	1.67112	313.165	0.252096	163.152	8.7285	15.1592	0.0573702	4.08924	13.5302	44.1285	1.00142	2.59306	11.1261	237.584	237.584	15.9117	2.28351	10.9339	0.0374586	0.00589902	4.34237	0.0175586	1.2767	0.00370041	0.0945143	4.60035	0.215539	798.771	798.771	1.28478	103.029	3.56514	38.4498	2.44812	80.3083	7.30009	0.00359811	2.96018	0.230221	11.9243
2018-06-08 06:00:01	7633.98	604.466	0.67026	1123.7	119.801	0.206044	52.558	0.291878	13.9123	1.67962	311.585	0.251697	162.94	8.72399	15.3074	0.0573436	4.12196	13.6098	44.219	1.00096	2.58918	11.1719	239.708	239.708	15.9313	2.28825	10.9614	0.0376009	0.00590262	4.33427	0.0175044	1.27148	0.00371449	0.094281	4.62119	0.215004	794.447	794.447	1.28592	104.66	3.58131	38.5179	2.44603	78.7667	7.29724	0.00360093	2.94493	0.230268	11.7752
2018-06-08 07:00:01	7648.18	605.64	0.672279	1126.49	120.132	0.206862	52.7283	0.290772	13.9438	1.68484	312.383	0.251939	163.069	8.67057	15.3014	0.0574499	3.99818	13.5342	44.2467	1.00146	2.60017	11.1674	236.999	236.999	16.2118	2.28637	10.9675	0.0377151	0.0058176	4.31844	0.0174169	1.26198	0.0037266	0.0945663	4.62351	0.215981	795.903	795.903	1.28035	105.256	3.60264	38.4254	2.44328	78.836	7.27545	0.00338815	2.94978	0.231046	11.8594
2018-06-08 08:00:01	7646.7	602.634	0.668008	1115.67	119.366	0.206072	52.7394	0.290752	13.9879	1.68414	312.392	0.252502	162.501	8.6917	15.469	0.0576543	3.98935	13.5627	44.1553	1.00287	2.58454	11.1474	240.155	240.155	16.1594	2.28474	10.8001	0.0376558	0.0058313	4.32005	0.0175731	1.27827	0.00371537	0.0948399	4.62052	0.216106	788.996	788.996	1.27238	105.478	3.56944	38.298	2.43561	74.5895	7.27735	0.00367688	2.96017	0.23172	11.8847
2018-06-08 09:00:02	7634.43	602.611	0.669201	1117.02	119.398	0.205458	52.729	0.288972	13.9648	1.68188	312.153	0.254668	161.076	8.66802	15.5875	0.0577518	4.04095	13.5103	43.8843	1.00205	2.56937	11.1469	233.632	233.632	16.3108	2.28714	10.8142	0.037586	0.00581057	4.31151	0.0175311	1.27393	0.0037117	0.0946018	4.63271	0.215852	788.975	788.975	1.26983	104.897	3.56148	38.2381	2.43113	74.1487	7.29638	0.00300824	2.96278	0.231354	11.7746
2018-06-08 10:00:02	7657.6	604.31	0.671153	1117.2	119.663	0.20577	52.9055	0.288312	13.9222	1.67884	310.027	0.252938	160.785	8.58452	15.5414	0.0576552	3.76934	13.4122	43.9717	1.00286	2.58527	11.1185	234.598	234.598	16.1833	2.28051	10.7799	0.0378648	0.00580231	4.2979	0.0179022	1.29098	0.00370792	0.0947042	4.61963	0.215499	789.544	789.544	1.26913	105.035	3.55283	38.2932	2.41152	73.0665	7.26947	0.00269162	2.88672	0.230362	11.8364
2018-06-08 11:00:01	7595.11	599.366	0.664953	1102.9	119.144	0.203811	52.3022	0.290127	13.7803	1.67513	305.075	0.250258	159.103	8.52668	15.4678	0.0570002	3.71889	13.3455	43.5507	1.00413	2.55661	11.0147	233.483	233.483	15.9906	2.25013	10.7065	0.0374155	0.00558664	4.2208	0.0177145	1.34716	0.00367636	0.0937353	4.66988	0.213533	782.7	782.7	1.25318	104.246	3.47276	38.3528	2.40539	73.2603	7.21384	0.00342418	2.86312	0.228874	11.803
2018-06-08 12:00:01	7578.54	598.858	0.66493	1104.31	118.976	0.203878	52.3414	0.287758	13.8705	1.68944	304.553	0.250526	158.908	8.533	15.5078	0.0571961	3.86805	13.3481	43.5158	1.00089	2.56054	11.0715	233.073	233.073	16.0767	2.25074	10.6291	0.037447	0.00562754	4.23528	0.0181015	1.33074	0.00365853	0.0937256	4.72564	0.214382	784.235	784.235	1.25243	104.169	3.49077	38.2359	2.37398	72.942	7.21494	0.00341718	2.84982	0.229816	11.6688
2018-06-08 13:00:02	7564.08	596.92	0.663519	1100.91	118.705	0.203237	52.162	0.287573	13.8161	1.68688	303.586	0.250355	158.81	8.51062	15.4179	0.0570392	3.79313	13.3193	43.4085	1.00266	2.54837	11.0859	232.921	232.921	15.9657	2.24796	10.5994	0.0372774	0.0056379	4.24898	0.017845	1.34541	0.0036483	0.0935369	4.7897	0.213493	781.677	781.677	1.25856	103.957	3.48346	37.9555	2.3772	73.7988	7.22395	0.0031076	2.85737	0.229639	11.6675
2018-06-08 14:00:02	7603.5	599.089	0.667368	1111.3	118.884	0.204691	52.3233	0.287358	13.9542	1.69105	304.422	0.251342	158.169	8.54101	15.4863	0.0571808	3.73289	13.0345	43.4812	1.00177	2.54808	11.1134	234.486	234.486	16.0058	2.251	10.6398	0.037484	0.00567818	4.21142	0.0178665	1.34091	0.00368025	0.0938441	4.78629	0.213693	781.827	781.827	1.2715	103.955	3.49483	37.7485	2.40876	72.4453	7.21779	0.00316477	2.8645	0.230293	11.5763
2018-06-08 15:00:02	7587.17	597.933	0.669938	1125.5	119.651	0.204622	52.4246	0.287103	13.9622	1.70212	306.15	0.253064	158.455	8.50051	15.4704	0.0573215	4.00291	13.2245	43.886	1.00149	2.55221	11.1464	232.691	232.691	16.2931	2.25782	10.691	0.0376563	0.00572617	4.20038	0.0179772	1.31394	0.00365812	0.0938035	4.93003	0.213504	779.749	779.749	1.26779	104.965	3.55484	37.7279	2.43077	72.6274	7.25273	0.00313205	2.8701	0.232139	11.759
2018-06-08 16:00:02	7593.26	597.842	0.666457	1115.93	119.1	0.203982	52.4179	0.29027	13.8148	1.69478	306.002	0.252257	158.771	8.49177	15.3521	0.0571866	4.06059	13.3582	43.711	1.00623	2.54058	11.1432	234.9	234.9	16.2434	2.26586	10.6738	0.037683	0.0056337	4.21207	0.0182393	1.32506	0.00364415	0.0939626	4.8503	0.21376	781.091	781.091	1.26967	104.984	3.54889	37.9311	2.40712	72.3262	7.19755	0.00312682	2.87966	0.232042	11.6733
2018-06-08 17:00:02	7658.83	602.8	0.673398	1125.82	120.038	0.207596	52.6787	0.292413	14.1092	1.72515	309.519	0.253621	160.169	8.57276	15.5406	0.0582134	4.00934	13.5142	44.2243	1.00143	2.5713	11.2285	243.467	243.467	16.2714	2.29319	10.9916	0.0386723	0.00573458	4.26513	0.0181636	1.3352	0.00367638	0.0948651	4.87596	0.217259	786.092	786.092	1.28149	105.452	3.56508	38.3117	2.4335	73.2756	7.26435	0.00315314	2.92027	0.233755	11.6995
2018-06-08 18:00:02	7655.16	602.714	0.673535	1122.85	119.998	0.206726	52.6587	0.29115	14.0365	1.72701	311.464	0.253079	159.587	8.59865	15.549	0.0579561	4.06109	13.5026	44.2679	1.0028	2.5699	11.169	237.056	237.056	16.2019	2.30263	11.3617	0.0388719	0.00578054	4.27403	0.0180569	1.32839	0.00365962	0.0948894	4.86915	0.216118	785.946	785.946	1.28579	105.713	3.54157	38.2713	2.42569	75.9561	7.25489	0.00308613	2.92852	0.235557	11.7163
2018-06-08 19:00:02	7644.36	601.367	0.675909	1118.08	120.091	0.206188	52.5835	0.291046	14.0775	1.72134	312.018	0.252522	159.573	8.61592	15.5495	0.0581257	4.04983	13.5653	44.0042	1.00222	2.5705	11.1149	241.372	241.372	16.1856	2.29134	11.5909	0.039139	0.00574038	4.25417	0.0182007	1.3452	0.00365912	0.0946191	4.91826	0.214027	783.049	783.049	1.28636	106.617	3.54089	38.3329	2.44339	73.9239	7.25743	0.00314864	2.928	0.235492	11.7404
2018-06-08 20:00:02	7645.58	599.008	0.677085	1117.5	119.919	0.205939	52.5735	0.290893	14.0843	1.71015	312.193	0.25263	159.672	8.63019	15.5465	0.0579311	4.04939	13.5244	43.6691	1.00099	2.56446	11.0788	239.939	239.939	16.2381	2.28204	11.7624	0.0387397	0.0056864	4.24413	0.0182942	1.34536	0.00366532	0.0943836	4.84169	0.213068	780.468	780.468	1.28627	106.909	3.53868	38.2227	2.43381	75.3769	7.24432	0.00314909	2.69327	0.234964	11.8615
2018-06-08 21:00:02	7658.55	599.999	0.676358	1123.92	119.878	0.206755	52.5676	0.290469	14.1359	1.71638	312.569	0.253268	158.951	8.66972	15.5274	0.0578934	4.05659	13.5646	44.0302	1.00084	2.57159	11.13	243.766	243.766	16.3085	2.29571	11.4641	0.0390758	0.00569121	4.25916	0.018373	1.30335	0.00367553	0.0946338	4.75023	0.213631	781.307	781.307	1.28438	108.06	3.54021	38.416	2.44378	75.1473	7.24603	0.00315047	2.69116	0.236631	11.9609
2018-06-08 22:00:02	7654.44	600.303	0.675819	1123.58	120.007	0.206567	52.5155	0.29022	14.231	1.7179	312.193	0.25285	158.534	8.6501	15.5486	0.0579929	4.05999	13.3886	44.1214	0.999566	2.5852	11.133	240.812	240.812	16.3959	2.29838	11.301	0.0390429	0.005691	4.27546	0.0183563	1.29567	0.00366934	0.0946635	4.65396	0.213166	782.562	782.562	1.28244	107.962	3.55805	38.4265	2.44217	74.7123	7.23136	0.00316498	2.69229	0.238246	12.0536
2018-06-08 23:00:01	7660.97	603.448	0.675843	1126.91	120.269	0.20642	52.6777	0.289399	14.1869	1.72647	311.231	0.252933	159.352	8.6427	15.4711	0.0579007	4.02888	13.5067	44.155	1.00285	2.58759	11.1197	238.054	238.054	16.4518	2.29395	11.2175	0.0396042	0.00573883	4.2662	0.0182833	1.30133	0.00365365	0.0947895	4.68468	0.214866	787.697	787.697	1.28837	108.418	3.56199	38.3682	2.4567	75.1803	7.21093	0.00316547	2.69285	0.234466	12.1662
2018-06-09 00:00:01	7631.9	601.695	0.673736	1118.15	120.098	0.20545	52.5966	0.290514	14.0309	1.71296	310.803	0.253126	158.83	8.6184	15.4049	0.0575896	4.02803	13.4833	43.8595	1.00263	2.60352	11.1087	243.149	243.149	16.3025	2.28696	11.2317	0.0389151	0.00571083	4.26671	0.0181986	1.29341	0.00367511	0.0942638	4.62532	0.213786	784.955	784.955	1.27795	108.59	3.54748	38.398	2.45812	75.6253	7.138	0.00316283	2.68249	0.236391	12.0387
2018-06-09 01:00:01	7640.32	603.304	0.675458	1121.29	120.386	0.206138	52.8643	0.288928	14.1566	1.72403	311.817	0.256591	159.397	8.58269	15.4161	0.0576916	4.02957	13.5703	43.9756	1.00204	2.6055	11.125	241.342	241.342	16.2744	2.28641	11.0933	0.0391257	0.00571396	4.27767	0.0183612	1.29232	0.00365664	0.0943756	4.54076	0.213756	790.155	790.155	1.27672	109.114	3.5491	38.2658	2.46821	76.2933	7.25031	0.00341917	2.68991	0.234751	11.9485
2018-06-09 02:00:01	7648.71	604.992	0.675732	1123.65	120.424	0.206369	52.7506	0.290488	14.5909	1.7312	306.282	0.260185	159.407	8.60261	15.5249	0.0580178	4.04857	13.5263	43.9915	1.00166	2.59073	11.1428	238.148	238.148	16.3091	2.28944	11.0811	0.0392003	0.00562256	4.30896	0.0181773	1.31168	0.00367195	0.0944286	4.51562	0.214089	791.871	791.871	1.27627	108.426	3.55373	38.2747	2.46737	76.1884	7.2253	0.00317312	2.68897	0.235241	12.0584
2018-06-09 03:00:02	7676.93	607.905	0.677706	1133.1	120.782	0.208814	53.1128	0.292015	14.6014	1.73486	310.905	0.256932	159.853	8.59394	15.5189	0.0589037	4.04498	13.5614	44.1071	1.0031	2.60063	11.221	242.875	242.875	16.4905	2.29196	10.9718	0.0394125	0.00573349	4.30373	0.0178956	1.28765	0.00369071	0.0950192	4.53503	0.215586	794.356	794.356	1.286	108.583	3.60787	38.6076	2.481	77.0588	7.16215	0.00318675	2.6986	0.23607	12.1622
2018-06-09 04:00:02	7671.89	607.208	0.676718	1133.74	120.562	0.209168	53.0116	0.290285	14.6014	1.73273	311.077	0.255818	159.561	8.67232	15.5837	0.05875	4.03008	13.4924	44.1324	1.00224	2.59641	11.1915	238.814	238.814	16.533	2.29141	10.9293	0.0390869	0.00568745	4.30498	0.0178477	1.29833	0.00366602	0.0950614	4.50853	0.214554	797.423	797.423	1.28009	108.5	3.61833	38.7731	2.48563	77.904	7.21365	0.00306721	2.6979	0.242916	12.0804
2018-06-09 05:00:02	7668.07	607.049	0.677529	1131.29	120.358	0.208789	53.1711	0.290231	14.5847	1.73487	311.344	0.257803	159.9	8.61079	15.4855	0.0588298	4.03134	13.4919	44.1649	1.00298	2.60098	11.1808	240.288	240.288	16.5476	2.29611	10.9501	0.039148	0.00568634	4.32887	0.0173013	1.30291	0.00366908	0.0951655	4.51286	0.216213	797.173	797.173	1.27972	108.073	3.62622	38.7195	2.48686	80.1468	7.2699	0.00306729	2.69312	0.237495	12.2284
2018-06-09 06:00:02	7666.61	607.491	0.676506	1130.69	120.419	0.208344	52.9948	0.291828	14.6121	1.73024	311.706	0.257052	159.738	8.6258	15.4573	0.0585204	4.03588	13.5462	44.143	1.00185	2.58907	11.1447	239.695	239.695	16.7488	2.29009	10.847	0.0389162	0.00567767	4.3285	0.0176101	1.30961	0.00369228	0.0951512	4.51774	0.215678	797.278	797.278	1.27794	107.915	3.62644	38.7901	2.48532	80.685	7.18219	0.00306505	2.69873	0.238086	12.0296
2018-06-09 07:00:02	7678.05	608.27	0.676992	1133.4	120.772	0.209128	53.2912	0.290532	14.6202	1.72808	312.547	0.25781	159.527	8.63781	15.4372	0.058883	4.03083	13.5572	44.0537	1.00244	2.58114	11.1585	240.627	240.627	16.7012	2.27958	10.8592	0.0390488	0.00568501	4.31704	0.0176467	1.30107	0.00368007	0.0951177	4.53961	0.215815	796.684	796.684	1.28526	108.588	3.63166	38.691	2.47247	79.4529	7.22911	0.00342766	2.69827	0.239918	12.0588
2018-06-09 08:00:02	7671.57	605.867	0.674722	1126.89	120.504	0.208361	53.1681	0.289451	14.6497	1.72474	300.361	0.256914	159.305	8.5649	15.3358	0.0588147	4.02354	13.4686	43.9548	1.00229	2.57798	11.0894	237.27	237.27	16.7219	2.28669	10.8603	0.0387869	0.00566594	4.31013	0.0175999	1.32	0.00367594	0.0949961	4.52962	0.214867	795.774	795.774	1.28367	109.34	3.62383	38.6027	2.46824	81.3234	7.26112	0.00342359	2.69192	0.23928	12.0853
2018-06-09 09:00:02	7647.84	604.954	0.673423	1120.01	120.009	0.2069	52.9184	0.288995	14.4992	1.70152	304.266	0.256178	158.942	8.53676	15.3746	0.0584275	3.98465	13.4991	43.8702	1.00429	2.56022	11.0822	238.693	238.693	16.5194	2.27632	10.8759	0.0386674	0.00568553	4.29426	0.0175231	1.29059	0.00366559	0.0947289	4.74947	0.214691	794.188	794.188	1.27993	108.89	3.57119	38.8066	2.45968	80.2656	7.21483	0.00341375	2.65254	0.240083	12.0838
2018-06-09 10:00:02	7647.83	605.191	0.673414	1123.46	119.968	0.206496	52.8108	0.288031	14.5996	1.70407	302.185	0.256438	158.868	8.54799	15.3344	0.0584939	3.94225	13.5573	43.8325	1.00248	2.54365	11.0232	238.297	238.297	16.6799	2.28003	10.8729	0.0385459	0.00569668	4.29485	0.0174257	1.29985	0.0036735	0.094618	4.66502	0.213863	794.563	794.563	1.27931	107.685	3.56765	38.5067	2.46023	82.0913	7.26243	0.00337085	2.64573	0.24022	12.1028
2018-06-09 11:00:02	7664.44	607.788	0.674139	1126.13	120.249	0.206772	52.961	0.287694	14.6507	1.70441	303.492	0.256899	159.896	8.51243	15.3571	0.058707	3.95896	13.5473	43.94	1.00254	2.5439	11.0569	236.128	236.128	16.6005	2.28103	10.9	0.0387888	0.00562199	4.30741	0.0174612	1.31257	0.00366986	0.0947267	4.57781	0.215014	796.054	796.054	1.28001	108.007	3.56722	38.7319	2.45811	80.3861	7.23694	0.00343036	2.71402	0.241416	11.9558
2018-06-09 12:00:02	7658.06	607.346	0.671867	1125.6	120.16	0.206188	53.0132	0.286876	14.6107	1.69382	304.204	0.256219	159.936	8.51283	15.4229	0.0585936	3.98326	13.5715	43.9208	1.00272	2.54964	11.0469	237.55	237.55	16.6466	2.27761	10.8416	0.0385733	0.0057417	4.2956	0.0174089	1.30647	0.00366925	0.094646	4.59234	0.214513	796.645	796.645	1.28046	106.004	3.57226	38.8089	2.44403	79.9337	7.27867	0.00342454	2.74408	0.240199	12.0129
2018-06-09 13:00:02	7664.69	606.157	0.66899	1115.02	119.823	0.205291	52.5699	0.287312	14.5	1.68325	302.174	0.254907	158.085	8.46278	15.27	0.058312	3.97656	13.465	43.8555	1.00352	2.53739	10.9714	236.469	236.469	16.4619	2.26137	10.7501	0.0384947	0.00570602	4.26039	0.0174496	1.29985	0.00364164	0.0938027	4.55366	0.21351	792.223	792.223	1.2731	106.259	3.54475	38.3612	2.46551	80.5072	7.24002	0.00343268	2.73842	0.238909	11.9176
2018-06-09 14:00:01	7610.85	602.172	0.665222	1108.13	119.534	0.203942	52.193	0.284921	14.2917	1.67631	300.843	0.253445	157.857	8.45927	15.2879	0.0577482	3.93001	13.4578	43.8086	1.00356	2.52704	10.9465	236.243	236.243	16.3199	2.25127	10.68	0.0379136	0.00566131	4.25681	0.0174576	1.29791	0.00364093	0.0935016	4.54892	0.212409	789.926	789.926	1.26729	104.996	3.53035	38.2805	2.43859	76.4932	7.23004	0.00336322	2.76272	0.239681	11.8969
2018-06-09 15:00:01	7617.38	604.105	0.669055	1116.45	119.457	0.20464	52.1555	0.287493	14.3486	1.67282	302.556	0.253632	158.24	8.4454	15.2616	0.0581121	3.9291	13.4243	43.6573	1.00394	2.52096	10.9735	236.287	236.287	16.4096	2.25412	10.7441	0.0380949	0.00565025	4.23306	0.017431	1.28666	0.00363597	0.0937712	4.57325	0.212666	792.689	792.689	1.26294	105.67	3.52508	38.4465	2.454	77.5793	7.20115	0.00336472	2.78632	0.24024	11.873
2018-06-09 16:00:01	7636.54	605.531	0.668327	1120.38	119.854	0.205799	52.5304	0.286737	14.3434	1.68368	301.976	0.254089	158.82	8.46318	15.3115	0.0580473	3.96221	13.4295	43.7442	1.0039	2.52287	10.9633	237.964	237.964	16.3048	2.25799	10.7745	0.0379661	0.00568995	4.27812	0.0173286	1.30873	0.0036555	0.0939283	4.56913	0.213335	794.844	794.844	1.26775	105.882	3.53519	38.4389	2.45662	77.0695	7.22476	0.0033576	2.85689	0.238938	11.8948
2018-06-09 17:00:02	7604.65	602.961	0.6649	1112.1	119.345	0.204498	52.3562	0.28468	14.2415	1.66646	302.244	0.252555	158.421	8.43645	15.2437	0.057785	3.92329	13.3537	43.7121	1.00442	2.50972	10.9666	236.25	236.25	16.1054	2.25334	10.817	0.0378012	0.00568341	4.2522	0.0174151	1.29616	0.00364351	0.0935341	4.50996	0.212955	791.626	791.626	1.25862	104.823	3.50326	38.2954	2.46573	76.64	7.21005	0.00334401	2.8725	0.238238	11.7675
2018-06-09 18:00:02	7607.62	601.404	0.666085	1111.45	119.513	0.204274	52.0671	0.283273	14.2809	1.66551	301.166	0.250313	158.071	8.45317	15.1642	0.057554	3.90699	13.3531	43.608	1.00375	2.49807	10.9174	236.357	236.357	16.0481	2.24143	10.8081	0.0378924	0.00564721	4.23872	0.0173496	1.29489	0.00363861	0.0931888	4.49685	0.21207	791.492	791.492	1.25502	105.052	3.49118	38.1722	2.4703	77.2887	7.23199	0.00334437	2.80614	0.233479	11.7496
2018-06-09 19:00:02	7607.19	601.808	0.666834	1108.65	119.269	0.20379	52.1242	0.28318	14.3097	1.66857	301.602	0.249366	157.626	8.42809	15.1638	0.0577106	3.91198	13.3503	43.6689	1.00233	2.50693	10.8856	236.582	236.582	16.1322	2.24376	10.7492	0.037965	0.00573771	4.22055	0.0172474	1.28595	0.00364501	0.0931105	4.47447	0.211893	791.569	791.569	1.2644	105.07	3.50066	38.2732	2.48452	76.1279	7.23094	0.00335648	2.79521	0.23295	11.7815
2018-06-09 20:00:01	7620.08	602.391	0.666741	1110.37	118.985	0.2037	52.1604	0.283504	14.4125	1.66017	302.842	0.248944	156.725	8.43659	15.2399	0.0576094	3.92033	13.3589	43.7668	1.00292	2.50818	10.8653	235.332	235.332	16.0916	2.2529	10.6817	0.0378963	0.0057962	4.22093	0.0172837	1.30152	0.0036373	0.0930834	4.47675	0.211745	792.26	792.26	1.264	105.649	3.48599	38.236	2.48342	74.6801	7.29498	0.00337794	2.81912	0.232972	11.9527
2018-06-09 21:00:02	7631.01	603.145	0.667678	1112.55	119.329	0.204462	52.1665	0.283539	14.4593	1.66298	302.629	0.25053	156.559	8.42842	15.1976	0.0577313	3.92572	13.403	43.7502	1.0032	2.51153	10.8659	234.604	234.604	16.1357	2.24842	10.7159	0.0378754	0.0059104	4.20785	0.0174403	1.30216	0.00364294	0.093243	4.47942	0.21063	787.811	787.811	1.26857	105.062	3.4961	37.9006	2.4857	75.1752	7.19831	0.00336079	2.8149	0.23328	12.0126
2018-06-09 22:00:01	7622.95	601.747	0.666521	1111.75	119.238	0.204085	52.1068	0.28459	14.3843	1.65461	301.33	0.249543	156.341	8.43797	15.1974	0.0577086	3.92517	13.3844	43.7358	1.00315	2.50759	10.8565	234.595	234.595	16.1049	2.24872	10.7233	0.0377391	0.00590087	4.19957	0.0173948	1.29651	0.0036332	0.0930676	4.47029	0.210773	794.482	794.482	1.26158	105.56	3.50269	37.6563	2.50007	74.8957	7.17	0.00336448	2.80707	0.232628	11.8666
2018-06-09 23:00:01	7604.07	600.149	0.664988	1106.56	118.777	0.203222	51.8884	0.282041	14.2846	1.64055	300.9	0.248657	156.403	8.40543	15.2644	0.0575749	3.91212	13.3078	43.6341	1.00365	2.4873	10.8081	234.43	234.43	15.9934	2.24259	10.7557	0.0375924	0.00581662	4.18759	0.0172013	1.30144	0.00361634	0.092856	4.45202	0.210248	793.366	793.366	1.2558	104.53	3.49375	37.6533	2.47806	74.8539	7.16307	0.0033543	2.79957	0.230628	11.9737
2018-06-10 00:00:02	7565	599.774	0.661923	1099.12	118.415	0.203023	51.6045	0.28318	14.2013	1.64365	302.145	0.248595	156.464	8.37564	15.1738	0.0575608	3.90959	13.2982	43.6089	1.01221	2.48843	10.8349	234.403	234.403	16.0545	2.24552	10.7275	0.037301	0.00577484	4.18041	0.0169735	1.29416	0.00362573	0.0931285	4.43009	0.209936	788.271	788.271	1.24743	104.801	3.48375	37.4882	2.47671	75.0304	7.1874	0.0033409	2.80015	0.23229	11.6602
2018-06-10 01:00:02	7403.01	585.191	0.648818	1059.19	115.895	0.197211	50.0871	0.276301	13.847	1.59321	294.345	0.244106	151.881	8.16217	14.8574	0.0563844	3.80614	12.9208	42.8012	1.01068	2.41505	10.5102	229.021	229.021	15.67	2.17654	10.3757	0.0370609	0.00553554	4.05173	0.0161794	1.25303	0.00353835	0.0907921	4.27327	0.200602	777.013	777.013	1.20242	101.992	3.4142	36.8283	2.40155	74.6813	7.00431	0.00327914	2.75407	0.22647	11.4005
2018-06-10 02:00:02	7354.59	579.53	0.646447	1050.31	114.79	0.19431	49.9615	0.274196	13.7594	1.55374	290.014	0.242212	148.171	8.08403	14.5696	0.0559571	3.75852	12.8383	42.1062	1.00241	2.39174	10.3417	225.185	225.185	15.7333	2.17991	10.2673	0.0363664	0.00555345	3.98962	0.0160236	1.24593	0.00349911	0.0903521	4.16608	0.196148	763.311	763.311	1.18112	101.406	3.35615	36.5476	2.35858	72.0343	6.92176	0.00309058	2.73085	0.225752	11.215
2018-06-10 03:00:02	7338.79	578.654	0.644666	1046.03	114.587	0.192426	49.9552	0.274095	13.6936	1.5555	288.328	0.242079	148.165	8.0798	14.5461	0.0554741	3.75494	12.8515	41.9715	1.0034	2.37709	10.3182	226.733	226.733	15.6312	2.16402	10.303	0.0363067	0.00550867	3.98743	0.0159188	1.24894	0.0034917	0.0903286	4.15195	0.195543	757.589	757.589	1.17804	101.221	3.308	36.4321	2.35662	73.1768	6.87121	0.00296647	2.71491	0.223442	10.9922
2018-06-10 04:00:02	7319.62	575.63	0.639086	1040.17	114.334	0.191321	49.5629	0.271723	13.2171	1.54281	286.698	0.240543	147.911	8.04406	14.4557	0.054607	3.73369	12.7791	41.7613	1.00568	2.3407	10.207	223.956	223.956	15.3262	2.14818	10.2264	0.0361028	0.00552393	3.94607	0.0157635	1.23928	0.00346939	0.0896904	4.09131	0.194032	753.331	753.331	1.15722	100.465	3.27815	36.2639	2.33855	73.3964	6.78276	0.00294412	2.68311	0.223817	11.2067
2018-06-10 05:00:02	7323.98	575.577	0.638453	1040.76	114.634	0.191189	49.5126	0.272835	13.2182	1.51583	289.007	0.240498	147.425	8.05588	14.5122	0.0544901	3.73404	12.7549	41.5382	1.00615	2.35057	10.1773	225.609	225.609	15.4043	2.13864	10.228	0.0365178	0.0055394	3.95209	0.015933	1.23793	0.00348355	0.0889113	4.06777	0.193911	755.434	755.434	1.16403	100.378	3.26503	36.0242	2.33954	73.4386	6.80796	0.00296691	2.68468	0.223855	11.2078
2018-06-10 06:00:02	7322.35	575.43	0.639272	1043.52	114.801	0.191286	49.688	0.27146	13.2661	1.52128	291.598	0.240519	147.679	8.02427	14.5351	0.0545652	3.72595	12.7293	41.4756	1.00434	2.34909	10.2139	224.489	224.489	15.3638	2.13218	10.3842	0.0365945	0.00556058	3.94879	0.0157619	1.21786	0.00350904	0.0888611	4.07816	0.19402	755.405	755.405	1.16452	100.358	3.26806	36.1053	2.3471	72.4957	6.75883	0.00295414	2.67871	0.223513	11.1266
2018-06-10 07:00:02	7340.83	576.552	0.639679	1047.29	114.806	0.192687	49.9312	0.271174	13.3376	1.54191	291.533	0.240881	146.925	8.02253	14.5478	0.054825	3.72956	12.8177	41.4409	1.00264	2.38067	10.2769	225.87	225.87	15.303	2.12637	10.3643	0.0366728	0.00556205	3.95099	0.0156542	1.23935	0.00348041	0.089178	4.10269	0.195797	755.206	755.206	1.17677	100.474	3.27831	36.1632	2.36241	72.3535	6.7272	0.00295587	2.68221	0.223372	11.0705
2018-06-10 08:00:02	7251.66	566.607	0.622182	1020.18	113.119	0.187065	49.1751	0.267026	13.0265	1.49458	285.398	0.23603	145.87	7.91564	14.3846	0.0533712	3.63699	12.5035	41.0067	1.00876	2.3088	10.0905	222.125	222.125	14.7356	2.07426	10.2524	0.0356879	0.00545765	3.87669	0.0152357	1.22148	0.00343259	0.0884277	4.00019	0.191309	746.547	746.547	1.12645	99.3684	3.21646	35.4689	2.34336	71.6474	6.66127	0.00292032	2.61787	0.21943	10.8109
2018-06-10 09:00:01	7234.31	564.755	0.619277	1023.05	112.962	0.187683	48.677	0.264419	13.0912	1.50049	285.626	0.233802	144.702	7.81145	14.3713	0.0534456	3.62823	12.4465	40.9646	1.00226	2.31491	10.0799	220.27	220.27	14.9286	2.03333	10.2575	0.0353961	0.00545496	3.83701	0.0150752	1.22205	0.00339816	0.0882925	4.01279	0.188136	744.415	744.415	1.12629	98.7542	3.19133	35.0897	2.31408	71.2994	6.6346	0.00380568	2.53022	0.216974	10.7928
2018-06-10 10:00:02	7268.5	570.09	0.623549	1028.34	113.145	0.189846	49.2172	0.266311	13.2117	1.50707	287.481	0.233962	145.973	7.85171	14.418	0.0537537	3.68553	12.573	41.1624	1.00303	2.32454	10.1178	220.931	220.931	15.1294	2.07529	10.3543	0.0356332	0.00545538	3.87753	0.015294	1.23001	0.00343581	0.0889719	4.04984	0.189999	749.931	749.931	1.13668	98.6948	3.25581	35.3744	2.33606	71.4835	6.72595	0.00484817	2.5889	0.217569	10.9835
2018-06-10 11:00:02	7246.27	568.635	0.62069	1028.41	113.216	0.18996	49.169	0.266491	13.2387	1.50534	287.971	0.234129	146.098	7.83271	14.3838	0.0534944	3.66498	12.5267	41.1891	1.00178	2.32714	10.1542	221.404	221.404	15.0054	2.09176	10.1934	0.0354805	0.0054413	3.9044	0.0155529	1.21316	0.00340973	0.0884071	4.04776	0.189834	747.132	747.132	1.13852	98.2837	3.22826	35.2731	2.33237	70.3293	6.74801	0.00291896	2.60831	0.216624	10.8443
2018-06-10 12:00:02	7257.57	569.741	0.624507	1029.45	113.418	0.19155	49.3139	0.26728	13.2492	1.50389	291.607	0.234022	147.635	7.85528	14.4319	0.0536108	3.68307	12.5734	41.2321	1.00295	2.32012	10.1966	221.19	221.19	15.0293	2.06921	10.2056	0.0357009	0.00544157	3.89275	0.0156195	1.2094	0.00341254	0.0887668	4.06583	0.191455	747.204	747.204	1.15416	97.9639	3.25179	35.3255	2.33546	71.4798	6.70645	0.00294321	2.62565	0.217476	10.8737
2018-06-10 13:00:02	7256.72	568.66	0.623718	1028.54	113.22	0.192073	49.0776	0.267892	13.2238	1.5047	291.51	0.233387	148.357	7.84906	14.3828	0.0537451	3.6876	12.5952	41.0359	1.0038	2.3219	10.2026	221.846	221.846	14.9461	2.07872	10.0602	0.0354205	0.0053921	3.89915	0.0156644	1.21175	0.00341259	0.0888006	4.08432	0.192144	746.659	746.659	1.1587	98.0755	3.27022	35.2876	2.33688	69.3373	6.69521	0.0029217	2.62879	0.217735	10.9284
2018-06-10 14:00:02	7277.6	571.834	0.628586	1041.6	114.419	0.193524	49.2053	0.268312	13.3298	1.5002	292.238	0.234364	147.672	7.91453	14.5472	0.0540942	3.6715	12.6772	41.226	1.00147	2.34147	10.3207	222.447	222.447	15.0611	2.08974	9.99038	0.035532	0.00532406	3.92092	0.0155943	1.21634	0.0034312	0.0891254	4.06399	0.191718	750.211	750.211	1.16332	100.474	3.2459	35.2107	2.34791	71.6369	6.70923	0.00294518	2.62725	0.217305	10.9076
2018-06-10 15:00:02	7268.89	570.718	0.624169	1028.56	113.808	0.191112	49.1347	0.26666	13.1205	1.49903	300.232	0.234278	147.314	7.86547	14.5136	0.0533239	3.65009	12.6226	41.0209	1.00384	2.33088	10.2542	224.66	224.66	14.9759	2.07792	9.74787	0.0355206	0.00527694	3.87	0.0154684	1.21546	0.00339872	0.0884318	4.08748	0.191444	748.144	748.144	1.1488	100.305	3.22701	35.4809	2.34234	70.3971	6.68727	0.00293305	2.59501	0.217568	10.8457
2018-06-10 16:00:02	7250.76	569.914	0.619604	1030.88	113.569	0.190572	49.1302	0.265457	13.1007	1.49531	296.064	0.233388	147.246	7.89389	14.448	0.053058	3.62859	12.6161	40.9462	1.00376	2.3288	10.2273	224.965	224.965	14.9794	2.06199	10.0061	0.0354092	0.00517861	3.86088	0.0155253	1.22142	0.00341989	0.0883436	4.07526	0.190228	747.171	747.171	1.15321	101.135	3.19651	35.3475	2.33127	70.4017	6.67031	0.00292996	2.56273	0.21718	10.8469
2018-06-10 17:00:02	7242.24	567.878	0.617243	1022.62	113.051	0.189286	48.9019	0.264653	12.9498	1.49268	290.877	0.232248	146.339	7.80455	14.3442	0.0527348	3.5883	12.7393	40.8798	1.00589	2.32307	10.085	222.405	222.405	14.8672	2.03307	9.89786	0.0351602	0.00516106	3.83646	0.0152949	1.22844	0.00343104	0.0882922	4.06323	0.189435	746.271	746.271	1.13009	100.753	3.17788	35.3282	2.31622	68.6989	6.59453	0.00292322	2.5558	0.217237	10.7514
2018-06-10 18:00:02	6840.31	537.892	0.594722	966.518	105.928	0.18196	46.1162	0.248313	12.2533	1.39988	275.301	0.219835	133.003	7.2617	13.674	0.0492589	3.34555	11.9363	37.8054	0.989031	2.16616	9.91395	206.062	206.062	13.9494	1.8983	8.89603	0.032266	0.00475705	3.51142	0.0146199	1.15077	0.00319869	0.083042	3.80101	0.175325	697.38	697.38	1.02862	93.7929	2.99697	33.3542	2.13909	65.8707	6.09412	0.00282746	2.40474	0.200143	9.83574
2018-06-10 19:00:02	6786.93	531.29	0.595384	968.782	105.227	0.182769	45.9989	0.251376	12.3318	1.40576	278.566	0.219495	133.178	7.18061	13.3348	0.0496829	3.37834	11.9139	37.0305	1.00312	2.17072	9.55772	208.549	208.549	14.2446	1.91959	8.98168	0.0326773	0.00479969	3.56806	0.0145254	1.15257	0.00320661	0.0830093	3.79957	0.17488	696.147	696.147	1.05478	94.6859	3.02863	33.2697	2.15851	66.911	6.16588	0.0029666	2.37369	0.201015	10.1326
2018-06-10 20:00:03	6861.11	539.429	0.596141	977.384	106.908	0.18391	46.7856	0.254798	12.147	1.42906	280.831	0.220673	135.622	7.4168	13.417	0.0504408	3.47905	12.0647	36.81	1.00347	2.21669	9.66992	209.741	209.741	14.3749	1.91023	9.33189	0.0331814	0.00488609	3.62751	0.0146189	1.17729	0.00322255	0.0845222	3.87399	0.178944	704.003	704.003	1.07817	96.3918	3.05981	33.5773	2.17649	80.4904	6.13546	0.00282421	2.4517	0.203998	10.3223
2018-06-10 21:00:02	6781.31	532.103	0.583495	952.148	106.292	0.179581	46.1566	0.250532	11.4845	1.39642	276.897	0.217952	134.966	7.30757	13.3017	0.0480255	3.3787	11.9019	36.7531	1.00961	2.16475	9.56624	209.757	209.757	13.9191	1.90697	9.08024	0.0324713	0.00476907	3.54463	0.0143405	1.1722	0.00320888	0.0834479	3.85952	0.175612	696.644	696.644	1.07703	95.8598	3.01517	33.1881	2.16251	82.4355	6.06946	0.0028136	2.42046	0.201975	10.0404
2018-06-10 22:00:02	6801.74	521.779	0.575107	929.285	105.385	0.177576	45.6354	0.247026	11.2686	1.39277	274.037	0.215054	136.052	7.216	12.5619	0.0475649	3.36303	11.7573	36.5062	1.00675	2.13407	9.55981	207.264	207.264	13.8741	1.87693	8.87032	0.031296	0.00475136	3.5075	0.0142236	1.16318	0.00318677	0.0817199	3.82721	0.169745	686.96	686.96	1.05582	95.0163	2.95361	32.9845	2.1558	103.541	5.79911	0.0027853	2.38803	0.197185	10.114
2018-06-10 23:00:02	6735.65	514.534	0.564613	917.042	104.569	0.175547	44.7827	0.24401	11.0051	1.34453	273.475	0.210971	136.033	7.07044	12.5104	0.0467381	3.27996	11.544	35.7964	1.00818	2.08114	9.48414	202.086	202.086	13.7249	1.83265	8.69681	0.0307002	0.00471581	3.45881	0.0140164	1.14318	0.0031708	0.0803106	3.79148	0.16756	676.997	676.997	1.03521	93.6653	2.89434	32.7751	2.13254	78.2073	5.69859	0.00305783	2.36558	0.192609	9.95424
2018-06-11 00:00:02	6784.03	525.787	0.585493	936.824	106.924	0.176888	45.578	0.247872	11.315	1.36762	273.925	0.216109	139.247	7.09668	12.6186	0.0478826	3.37239	11.5734	36.1885	1.00058	2.12383	9.45169	203.672	203.672	14.0804	1.84631	8.95999	0.0313713	0.00478043	3.49981	0.0141033	1.13931	0.0031724	0.080913	3.81573	0.171702	685.418	685.418	1.05205	92.9331	2.91073	32.8398	2.13211	81.0863	5.81418	0.00311693	2.36557	0.193469	10.0492
2018-06-11 01:00:02	6758.39	523.393	0.580425	927.973	105.551	0.17374	45.2237	0.246872	11.0653	1.34841	277.827	0.216882	138.265	7.11748	12.7583	0.0475684	3.36017	11.5737	35.8793	1.00342	2.10822	9.40378	203.556	203.556	13.912	1.85979	9.03462	0.0309993	0.00468262	3.4839	0.014077	1.12379	0.00316118	0.0812044	3.8062	0.168704	683.179	683.179	1.05571	92.922	2.88846	32.5764	2.11374	82.9189	5.73245	0.00310576	2.35853	0.193078	10.0803
2018-06-11 02:00:02	6784.13	523.668	0.583343	940.938	105.795	0.174682	44.8417	0.247841	11.1985	1.35505	276.104	0.217292	135.273	7.19539	12.7019	0.0477027	3.28101	11.5667	35.8683	1.00368	2.09878	9.36645	200.205	200.205	13.9722	1.8535	9.04209	0.0309176	0.00473525	3.49116	0.0141027	1.12883	0.00316402	0.0804599	3.7954	0.1673	686.592	686.592	1.04447	92.6204	2.79557	32.6425	2.10341	81.1958	5.71061	0.00310156	2.38201	0.192363	10.2097
2018-06-11 03:00:02	6814.47	532.622	0.592199	967.308	107.964	0.17779	45.5275	0.249793	11.4113	1.38486	278.155	0.222439	138.128	7.25781	12.8591	0.0488285	3.34581	11.6471	36.6783	1.00022	2.14819	9.50576	204.603	204.603	14.3332	1.88789	9.06517	0.0319649	0.00493073	3.53298	0.0145368	1.11897	0.00314975	0.0828289	3.82573	0.169636	694.645	694.645	1.06877	93.3341	2.84664	32.8727	2.12896	82.1925	5.89139	0.00312824	2.43066	0.194593	10.0339
2018-06-11 04:00:01	6799.87	534.516	0.589107	957.751	107.946	0.178922	45.5055	0.251391	11.4206	1.39137	277.38	0.223572	137.692	7.29957	12.9305	0.0488338	3.36122	11.8308	36.9579	1.00324	2.15175	9.44995	203.854	203.854	14.5328	1.90746	9.01341	0.0323432	0.00495165	3.52451	0.0148681	1.13883	0.00314032	0.0826504	3.84839	0.169202	699.032	699.032	1.06633	93.1362	2.88237	32.9413	2.14195	80.4243	5.94327	0.00309291	2.51994	0.195394	10.027
2018-06-11 05:00:02	6807.68	536.362	0.597246	962.081	108.697	0.178139	45.8343	0.251473	11.4631	1.40749	278.195	0.223714	139.178	7.28916	13.0361	0.0487769	3.37074	11.8589	37.1541	1.00057	2.15346	9.4916	203.708	203.708	14.5532	1.90705	8.97438	0.0325799	0.0049153	3.55187	0.0150362	1.11896	0.0031493	0.0830916	3.87987	0.169229	699.843	699.843	1.06877	93.9872	2.89588	32.9195	2.14835	82.4684	5.99719	0.00308916	2.51276	0.194831	10.1003
2018-06-11 06:00:02	6796.04	535.202	0.591487	951.795	108.036	0.176711	45.53	0.250831	11.2327	1.39404	274.558	0.228557	136.868	7.28658	12.9569	0.0480275	3.34893	11.7467	37.0532	1.00425	2.12227	9.45146	197.795	197.795	14.3807	1.90771	9.08007	0.0320365	0.00488955	3.52545	0.0149785	1.1213	0.00313503	0.0821888	3.92279	0.16932	699.498	699.498	1.06161	93.762	2.88167	32.716	2.13168	82.9353	5.96843	0.00308686	2.49483	0.196632	10.2374
2018-06-11 07:00:02	6792.68	534.889	0.586032	943.969	107.241	0.17576	45.0087	0.250631	11.2287	1.39169	274.63	0.224461	137.172	7.24959	12.9553	0.047758	3.31587	11.6178	36.9725	1.00347	2.12383	9.39898	200.655	200.655	14.4004	1.88789	9.15071	0.0317732	0.00487035	3.51212	0.0147079	1.1252	0.0031603	0.0817279	3.92577	0.16827	699.308	699.308	1.06064	95.2096	2.88258	32.9111	2.12618	78.3631	5.95545	0.00313031	2.48884	0.195405	10.1643
2018-06-11 08:00:02	6739	526.049	0.572273	921.98	105.798	0.17188	43.9678	0.248187	10.9507	1.34984	272.241	0.216109	135.186	7.19128	12.6968	0.0464696	3.25593	11.6711	36.8117	1.00881	2.10017	9.38843	198.57	198.57	14.3059	1.79353	8.96876	0.0312663	0.00472188	3.47922	0.0144209	1.09931	0.00314327	0.0809554	3.80745	0.167441	692.618	692.618	1.04986	93.0974	2.84157	32.5043	2.11728	77.8689	5.84681	0.00311416	2.47406	0.192533	9.89242
2018-06-11 09:00:02	6817.23	534.949	0.585596	939.848	107.469	0.176094	44.8438	0.252739	11.2708	1.39484	273.257	0.21955	137.327	7.28529	12.9299	0.0475868	3.30519	11.7777	37.1965	1.00357	2.13895	9.51315	200.652	200.652	14.7361	1.82263	9.09762	0.03168	0.00483781	3.51073	0.0145804	1.07937	0.00316814	0.0818925	3.82742	0.168591	697.441	697.441	1.07535	94.4659	2.88871	32.8177	2.14352	75.2025	5.95361	0.00313745	2.54699	0.191929	10.1893
2018-06-11 10:00:01	6813.9	533.063	0.585443	941.292	107.373	0.176367	44.4377	0.252288	11.2288	1.3916	272.278	0.219225	137.261	7.30912	12.9401	0.047531	3.30002	11.8162	37.2722	1.00157	2.13322	9.46195	200.534	200.534	14.9118	1.82398	9.1052	0.0315654	0.00482444	3.53599	0.0143147	1.10223	0.00316669	0.081463	3.81594	0.169026	695.328	695.328	1.08004	93.4675	2.88046	32.6826	2.13885	71.1648	5.96765	0.00307567	2.48332	0.190234	10.1501
2018-06-11 11:00:02	6793.68	533.85	0.582977	934.634	107.343	0.175254	44.6852	0.251007	11.2208	1.39	271.654	0.217636	137.654	7.23596	12.8695	0.0472151	3.27685	11.7131	37.1183	1.00258	2.13618	9.39767	201.908	201.908	14.9006	1.8236	8.9829	0.0315587	0.00481828	3.51665	0.0143749	1.09618	0.00316822	0.0814111	3.7987	0.168246	695.251	695.251	1.07723	93.1183	2.8789	32.7128	2.14467	81.2805	5.90746	0.00306247	2.50329	0.193856	10.0933
2018-06-11 12:00:01	6807.93	535.349	0.584592	948.016	107.698	0.175662	45.0536	0.250238	11.2499	1.39376	272.529	0.218104	138.894	7.24499	12.8749	0.0485763	3.29266	11.773	37.2199	1.00177	2.14121	9.42723	201.113	201.113	14.9546	1.81927	8.93233	0.0316991	0.0048693	3.51897	0.0143805	1.06752	0.0031792	0.0815417	3.79994	0.16768	697.133	697.133	1.06906	93.4669	2.8859	32.8086	2.14093	73.8322	5.8836	0.00322751	2.45206	0.196228	10.1677
2018-06-11 13:00:02	6790.18	532.837	0.58025	937.623	107.016	0.173235	44.8303	0.247467	11.1476	1.38149	270.125	0.216431	137.907	7.21078	12.873	0.0479817	3.25418	11.695	37.0396	1.00562	2.13804	9.41179	199.666	199.666	14.7075	1.80201	8.91152	0.0315229	0.0048055	3.51571	0.0141782	1.06197	0.00315138	0.0810856	3.80097	0.165642	694.138	694.138	1.05764	93.1247	2.87472	32.5919	2.13976	73.0206	5.82684	0.00332218	2.39459	0.19044	10.1369
2018-06-11 14:00:03	6785.5	531.392	0.579621	934.046	106.916	0.172225	44.9921	0.24809	11.0855	1.3674	269.583	0.216097	136.765	7.16916	12.848	0.0474175	3.25347	11.6055	37.007	1.00295	2.12889	9.40767	199.117	199.117	14.8222	1.80661	8.90687	0.0313364	0.00480448	3.50193	0.0141463	1.00742	0.00314684	0.0802509	3.72336	0.165703	690.578	690.578	1.04223	93.6925	2.85145	32.4962	2.10775	73.6111	5.85216	0.00317657	2.3912	0.1898	10.0552
2018-06-11 15:00:01	6754.92	526.058	0.574355	918.252	105.423	0.170503	44.2898	0.243787	10.9143	1.35563	267.982	0.214526	135.974	7.14167	12.6585	0.0466077	3.20637	11.5384	36.5388	1.00575	2.08996	9.34438	198.722	198.722	14.4701	1.7761	8.74562	0.0307583	0.0047384	3.45418	0.0140251	1.04102	0.00313968	0.0795797	3.7533	0.161513	683.703	683.703	1.03419	93.8742	2.78718	32.511	2.06508	76.7443	5.77692	0.0030547	2.36739	0.190717	10.0551
2018-06-11 16:00:02	6737.91	517.018	0.570962	910.137	104.481	0.168861	43.6052	0.243039	10.7013	1.33136	263.9	0.212821	134.444	7.08627	12.4308	0.0460326	3.11792	11.4366	36.3658	1.00723	2.05715	9.4445	196.097	196.097	14.434	1.72368	8.42383	0.0306029	0.00471787	3.42281	0.0139394	1.02209	0.00314556	0.0788908	3.72631	0.155736	676.652	676.652	1.01586	93.7189	2.69419	32.366	2.04524	75.7651	5.68383	0.00307678	2.3328	0.189263	10.0294
2018-06-11 17:00:02	6766.29	523.472	0.577473	931.841	106.005	0.171072	43.9991	0.2451	10.9893	1.35399	263.61	0.214579	136.809	7.07606	12.6006	0.0465259	3.17265	11.4484	36.3806	1.00345	2.07214	9.52896	197.969	197.969	14.6461	1.73906	8.49334	0.0309103	0.00473665	3.43416	0.0140239	1.04586	0.00315594	0.0790531	3.72731	0.159097	684.219	684.219	1.02161	93.7326	2.72745	32.5173	2.05322	71.8356	5.74865	0.00297134	2.34766	0.191424	10.1025
2018-06-11 18:00:02	6770.1	522.444	0.576456	926.234	105.935	0.171445	43.7829	0.245307	11.0223	1.36441	263.808	0.214335	134.786	7.0875	12.5365	0.0462797	3.18863	11.6165	36.7617	1.00454	2.07212	9.54228	198.021	198.021	14.5332	1.75162	8.44588	0.0307923	0.00477102	3.44373	0.0139468	1.05365	0.00316091	0.0786895	3.77717	0.160031	681.62	681.62	1.03352	95.0358	2.75276	32.4687	2.04074	70.6569	5.82478	0.00296927	2.35471	0.190215	10.1398
2018-06-11 19:00:02	6762.89	518.447	0.580902	923.779	106.301	0.171037	43.3153	0.243931	10.9746	1.36164	264.194	0.212889	133.74	7.0574	12.5211	0.0464007	3.15237	11.6232	36.6671	0.999619	2.06186	9.41269	198.142	198.142	14.3502	1.73749	8.42627	0.0307039	0.00476409	3.44196	0.0137117	1.03545	0.00316753	0.0784146	3.79111	0.160287	680.625	680.625	1.01803	95.479	2.73706	32.4493	2.04824	71.1244	5.75512	0.00298211	2.37927	0.194376	10.0648
2018-06-11 20:00:02	6785.35	522.21	0.583687	930.943	106.055	0.172396	43.8319	0.245548	11.0953	1.37072	262.793	0.213858	133.86	7.09824	12.6332	0.0468935	3.22189	11.6383	36.8358	1.00231	2.07576	9.51403	200.047	200.047	14.6044	1.74902	8.42291	0.0309408	0.00475079	3.43278	0.0136695	1.06928	0.00319661	0.0785625	3.76608	0.161477	683.517	683.517	1.02292	95.5575	2.76165	32.606	2.05344	72.0805	5.77295	0.00302445	2.41123	0.193879	10.1206
2018-06-11 21:00:02	6779.86	519.38	0.580822	926.809	104.628	0.172192	43.6635	0.244283	11.1066	1.36078	260.747	0.213805	133.289	7.05109	12.566	0.0467542	3.19904	11.627	36.7698	1.0027	2.06879	9.4919	198.706	198.706	14.7321	1.75047	8.43006	0.0307552	0.00473665	3.39243	0.0136199	1.11266	0.00316811	0.0786043	3.80663	0.161891	680.848	680.848	1.0227	95.7313	2.77094	32.7221	2.03468	70.7806	5.79078	0.00305443	2.44496	0.193689	10.0237
2018-06-11 22:00:02	6785.81	520.999	0.585724	933.662	105.105	0.173448	43.6419	0.24618	11.2018	1.37318	263.503	0.216725	134.351	7.07295	12.6434	0.0471256	3.23634	11.7507	36.9053	1.00302	2.07666	9.4933	199.512	199.512	14.7426	1.77082	8.53993	0.0309492	0.00474945	3.41453	0.0139583	1.12621	0.00317692	0.0794585	3.77047	0.166334	681.608	681.608	1.02412	95.7231	2.81264	32.9454	2.04114	72.112	5.84005	0.00305574	2.45103	0.195289	10.1141
2018-06-11 23:00:02	6804.78	524.011	0.59082	944.281	105.795	0.176604	44.6911	0.247292	11.3895	1.43045	267.239	0.217942	135.38	7.11496	12.7434	0.0480936	3.3223	11.704	36.8815	1.00053	2.11157	9.57031	201.657	201.657	14.8735	1.80497	8.41196	0.031725	0.00479721	3.43314	0.0140991	1.03341	0.00319075	0.0799659	3.81086	0.169657	683.883	683.883	1.03052	94.6009	2.89841	32.9173	2.06297	74.3231	5.93017	0.00305674	2.46213	0.201442	10.1074
2018-06-12 00:00:01	6901.13	533.284	0.604066	958.564	107.516	0.18128	45.6044	0.256482	11.5925	1.45183	271.81	0.222905	138.042	7.25762	12.9178	0.0488295	3.41018	11.9838	37.1784	1.00193	2.15534	9.99235	206.478	206.478	15.3835	1.86574	8.74537	0.0323985	0.00494796	3.51477	0.014462	1.09867	0.00323423	0.082005	3.88872	0.177522	694.944	694.944	1.06714	95.457	3.02464	33.507	2.11954	74.6377	6.04151	0.00302326	2.50645	0.202887	10.2823
2018-06-12 01:00:02	6875.77	529.146	0.596246	948.538	106.397	0.178857	45.0355	0.251967	11.4283	1.43289	268.521	0.220421	136.297	7.21798	12.8438	0.0482187	3.34753	11.9074	37.432	1.0034	2.14494	9.83435	204.802	204.802	15.2826	1.83057	8.60915	0.0319073	0.00488333	3.49524	0.0139872	1.12951	0.00321767	0.0813105	3.86013	0.173748	690.765	690.765	1.03962	94.7679	2.93213	33.1969	2.09658	73.4279	6.12668	0.00301948	2.49927	0.20286	10.364
2018-06-12 02:00:02	6885.08	531.521	0.599578	947.39	107.712	0.180248	46.1821	0.251619	11.4621	1.43336	273.608	0.219942	137.254	7.20931	15.5466	0.0482502	3.31254	12.5013	37.887	1.00258	2.12703	9.89616	203.351	203.351	15.203	1.84319	8.61908	0.0317013	0.00492674	3.51542	0.0141908	1.13086	0.00322473	0.0817796	3.92351	0.174154	694.449	694.449	1.01345	94.6752	2.97493	33.0224	2.0726	74.6379	6.14001	0.00302345	2.49537	0.203066	10.1757
2018-06-12 03:00:02	6889.1	533.327	0.596037	950.706	107.193	0.180215	45.9805	0.253615	11.3205	1.43064	272.92	0.220634	136.477	7.25083	15.5753	0.0482966	3.30653	12.1941	38.1697	1.00534	2.13565	9.90026	206.404	206.404	15.3928	1.87894	8.79239	0.0318127	0.00490626	3.55372	0.0142531	1.11468	0.00322517	0.0819724	3.96847	0.173746	693.59	693.59	1.04044	94.5855	2.90648	32.9818	2.12476	75.5972	6.13112	0.0030222	2.48118	0.207077	10.1691
2018-06-12 04:00:02	6863.88	531.992	0.589438	948.424	105.868	0.178114	45.7748	0.250797	11.2325	1.39825	268.084	0.219809	135.093	7.31156	15.5166	0.0476885	3.27547	12.1959	38.0468	1.00809	2.11507	9.75095	206.955	206.955	15.5877	1.86769	8.65446	0.0311596	0.00487985	3.55339	0.0141092	1.10681	0.00319953	0.0813025	3.93542	0.169809	690.798	690.798	1.02711	94.5905	2.8816	33.228	2.12193	76.4653	6.03156	0.00316272	2.48107	0.20687	10.1465
2018-06-12 05:00:01	6868.84	532.775	0.590982	949.27	107.187	0.177973	45.1741	0.251423	11.206	1.39472	267.71	0.220295	135.153	7.31135	15.6271	0.0474602	3.27028	12.2802	37.6074	1.00471	2.11366	9.63678	207.869	207.869	16.1524	1.86125	8.60977	0.0314466	0.00489992	3.51599	0.0140475	1.10951	0.00323857	0.081113	3.94579	0.169409	691.459	691.459	1.02603	94.5765	2.87636	33.421	2.11663	74.714	5.93013	0.00315836	2.48108	0.204526	10.1417
2018-06-12 06:00:01	6874.36	533.753	0.595705	948.891	107.381	0.179016	45.1729	0.251883	11.2751	1.39238	268.573	0.220408	135.275	7.23817	16.2146	0.0474044	3.29203	12.4564	37.4276	1.00338	2.10608	9.67677	209.784	209.784	15.777	1.86136	8.73526	0.0317625	0.00489354	3.53294	0.0142036	1.08897	0.00322605	0.0823921	3.90374	0.1719	689.109	689.109	1.03453	94.3348	2.89171	34.1478	2.10627	74.5398	6.00965	0.00315728	2.46385	0.205272	10.1528
2018-06-12 07:00:01	6878.76	534.664	0.595666	950.739	107.076	0.178864	45.2868	0.252175	11.3299	1.40789	269.439	0.219631	136.081	7.19985	15.8004	0.0475922	3.30343	12.2145	37.9221	1.00338	2.12239	9.78118	210.04	210.04	15.9538	1.86473	8.8047	0.0317312	0.0049033	3.53923	0.0141058	1.08707	0.00322367	0.082483	3.85365	0.172231	690.178	690.178	1.03732	93.9768	2.88704	34.1708	2.12035	74.9017	6.01743	0.00315511	2.43467	0.20478	10.2176
2018-06-12 08:00:02	6876.45	533.336	0.593782	947.251	107.23	0.178226	45.3432	0.251773	11.3093	1.40547	272.745	0.220008	136.285	7.15642	15.7767	0.0478967	3.32854	12.1635	37.7922	1.00516	2.11906	9.70546	209.532	209.532	16.0828	1.86528	8.73538	0.0316004	0.00486695	3.56645	0.014191	1.08303	0.00323066	0.0823363	3.90876	0.172202	688.287	688.287	1.03301	94.265	2.88879	34.132	2.12046	74.3366	6.15469	0.00315066	2.43011	0.202423	10.151
2018-06-12 09:00:02	6875.89	537.658	0.597692	949.118	107.633	0.178532	45.2483	0.251742	11.2758	1.40709	274.316	0.220444	136.426	7.15591	15.8505	0.0476957	3.32158	12.2133	37.9766	1.00144	2.10855	9.67352	208.581	208.581	16.0511	1.89791	8.57037	0.031592	0.0048351	3.59079	0.0142295	1.0796	0.00323983	0.0819106	3.89488	0.17226	691.513	691.513	1.03494	94.4116	2.87203	33.8713	2.12273	73.6281	6.06508	0.00313868	2.44532	0.205332	10.2032
2018-06-12 10:00:02	6885.11	538.547	0.596552	948.934	107.559	0.177352	45.3312	0.251203	11.2611	1.41687	274.7	0.220575	136.054	7.06998	15.7779	0.0477562	3.38712	12.2221	37.9695	1.00462	2.0982	9.70616	214.335	214.335	15.8821	1.88087	8.62341	0.0311229	0.00484186	3.62883	0.0140693	1.08868	0.00321649	0.081493	3.83914	0.171779	696.742	696.742	1.02437	93.6462	2.87902	33.6913	2.11562	74.413	6.04796	0.00313129	2.46829	0.205161	10.0819
2018-06-12 11:00:02	6881.63	535.609	0.594875	943.284	107.106	0.175813	44.9307	0.250489	11.1643	1.40411	275.818	0.220014	135.448	7.08818	15.652	0.0476204	3.40151	12.1072	37.1629	1.00547	2.10266	9.70813	213.132	213.132	15.5963	1.89119	8.66228	0.0312655	0.00484011	3.55727	0.0139295	1.08322	0.00324497	0.0814154	3.8859	0.170761	694.927	694.927	1.02189	92.9522	2.85915	33.6342	2.123	73.3751	5.99345	0.00305798	2.4438	0.208795	10.4262
2018-06-12 12:00:02	6865.19	534.798	0.593885	939.954	106.82	0.176248	44.4597	0.249776	11.1302	1.40013	274.824	0.219501	135.221	7.08307	15.5564	0.0472472	3.37749	12.0921	37.0595	1.00427	2.09331	9.63684	211.751	211.751	15.7142	1.89916	8.59899	0.0306851	0.00482393	3.55071	0.0137826	1.10393	0.00323051	0.0810051	3.87294	0.169795	690.695	690.695	1.01638	93.4971	2.83935	33.9713	2.1188	73.7701	5.91881	0.00294831	2.40624	0.207293	10.5675
2018-06-12 13:00:02	6834.48	527.63	0.580729	920.037	105.021	0.170965	43.7506	0.244699	10.7915	1.36438	274.209	0.215566	132.587	6.99918	14.9071	0.0463136	3.28466	11.8894	36.8166	1.00934	2.09538	9.46758	208.489	208.489	14.9922	1.87359	8.36644	0.0296481	0.00474777	3.45771	0.0136451	1.12174	0.00318376	0.0792914	3.79977	0.167806	683.365	683.365	1.00501	92.4084	2.77016	33.5116	2.0996	74.7243	5.80749	0.00282922	2.39596	0.202645	10.3551
2018-06-12 14:00:02	6771.21	526.741	0.578322	929.43	105.441	0.171384	43.706	0.244857	10.7888	1.36106	274.713	0.215019	132.217	6.99895	15.0824	0.0461244	3.29987	11.747	36.22	1.00687	2.02702	9.40777	207.229	207.229	15.3297	1.86008	8.35166	0.029276	0.0046655	3.44538	0.0134794	1.12474	0.00319633	0.0790303	3.78911	0.163309	685.287	685.287	0.977881	91.628	2.78013	32.8676	2.10436	73.2394	5.76509	0.00288108	2.36503	0.204185	10.4157
2018-06-12 15:00:02	6807.45	527.797	0.582867	931.187	106.201	0.17293	44.4116	0.24416	10.9157	1.37793	274.908	0.217241	132.539	7.05188	15.4552	0.0465562	3.32723	11.8963	36.97	1.00727	2.04632	9.44868	208.767	208.767	15.4501	1.84188	8.38772	0.0296139	0.00468878	3.47757	0.013691	1.14175	0.00320172	0.0797233	3.75436	0.164938	684.352	684.352	0.986886	90.9582	2.78171	32.7586	2.10372	75.488	5.8272	0.00289754	2.39128	0.205827	10.3162
2018-06-12 16:00:02	6798.28	526.771	0.580926	924.853	105.729	0.173012	44.3026	0.244248	10.9108	1.37178	274.989	0.216309	132.728	7.12979	15.4609	0.0463265	3.31901	11.8007	36.9655	1.00495	2.03849	9.4123	210.868	210.868	15.6874	1.83323	8.36636	0.0295507	0.00466061	3.48371	0.0136503	1.12077	0.00320327	0.0794214	3.75832	0.163765	683.411	683.411	0.970658	90.871	2.78883	32.8747	2.09912	74.6005	5.85423	0.00287849	2.49122	0.203551	10.3224
2018-06-12 17:00:02	6781.22	523.058	0.57574	904.289	105.08	0.170954	43.6662	0.241287	10.7524	1.35041	275.595	0.216239	131.073	7.07256	15.1252	0.0460614	3.26774	11.7231	36.7544	1.01136	2.02105	9.40734	208.601	208.601	15.6218	1.8288	8.35916	0.0292877	0.00464582	3.49804	0.0136545	1.1127	0.00320191	0.0792114	3.76293	0.165006	682.687	682.687	0.955386	90.6642	2.76136	32.8054	2.10307	74.5234	5.79512	0.00277567	2.47301	0.204083	10.1753
2018-06-12 18:00:02	6762.98	523.003	0.576346	908.725	105.462	0.170954	43.8051	0.24148	10.8163	1.35147	274.981	0.215045	129.135	7.07364	15.3132	0.0462315	3.26001	11.6298	36.6925	1.00589	2.02052	9.36239	207.82	207.82	15.6973	1.81089	8.31066	0.0293369	0.00463167	3.5047	0.013593	1.1107	0.00318716	0.0791949	3.74634	0.164831	681.399	681.399	0.967412	90.7673	2.77521	32.775	2.0814	73.886	5.81089	0.00279319	2.47129	0.206272	10.0896
2018-06-12 19:00:02	6742.93	514.552	0.572369	906.41	104.835	0.171094	43.4258	0.239426	10.6762	1.32782	272.766	0.213779	127.6	6.98601	15.1553	0.0459986	3.20768	11.5587	36.4241	1.0059	1.99677	9.29834	206.941	206.941	15.4392	1.80236	8.20538	0.0289094	0.00457558	3.48758	0.0134458	1.10417	0.00317802	0.0789695	3.67175	0.16131	673.02	673.02	0.956654	90.5559	2.76747	32.4825	2.0467	72.4223	5.77589	0.00281829	2.45205	0.205428	10.0872
2018-06-12 20:00:02	6569.13	497.576	0.564983	873.642	100.726	0.167143	42.0852	0.232758	10.2648	1.27501	264.522	0.207771	121.253	6.67527	14.7553	0.0446321	3.11129	11.3085	34.5368	1.00149	1.92966	9.05441	196.976	196.976	15.2703	1.72389	7.62059	0.0279575	0.00438085	3.35921	0.0132309	1.05257	0.00309092	0.076788	3.49076	0.155996	642.905	642.905	0.9094	87.3628	2.68395	31.0985	1.93809	69.6604	5.72338	0.00273806	2.37121	0.197971	9.95036
2018-06-12 21:00:01	6601.38	496.131	0.560335	873.474	100.347	0.166478	42.2332	0.23176	10.3069	1.27626	264.117	0.2083	125.381	6.74981	14.8875	0.0444689	3.09834	11.3752	34.5554	1.00728	1.92918	9.07524	196.847	196.847	15.2957	1.75554	7.67915	0.0281093	0.00437384	3.34451	0.0131063	1.01277	0.00311467	0.0782763	3.51302	0.155016	649.088	649.088	0.906473	87.9994	2.71139	31.2548	1.93945	70.1609	5.65972	0.0029464	2.38105	0.197882	9.98671
2018-06-12 22:00:02	6588.83	495.301	0.564146	876.617	100.414	0.165313	41.9691	0.231786	10.3503	1.27466	262.601	0.206142	125.712	6.74557	14.7809	0.0443565	3.09477	11.3112	34.5851	1.00228	1.91296	9.08037	196.167	196.167	15.4714	1.73927	7.51049	0.0280649	0.00437563	3.32995	0.0131443	1.04254	0.00309229	0.0777422	3.55143	0.154451	650.064	650.064	0.907597	86.9255	2.71084	31.1983	1.98173	71.3349	5.73593	0.00274777	2.34165	0.194512	9.9313
2018-06-12 23:00:02	6582.1	494.507	0.562245	871.362	100.083	0.164373	41.75	0.232099	10.1784	1.26866	260.762	0.205136	126.096	6.76693	14.7882	0.0435599	3.07435	11.249	34.4494	1.00537	1.89789	9.07806	196.181	196.181	15.3091	1.72034	7.62327	0.027984	0.00436683	3.32389	0.0129314	1.07335	0.00309467	0.0774044	3.40222	0.154312	649.956	649.956	0.901087	86.7875	2.69061	31.3594	1.97925	70.1525	5.7095	0.00236086	2.35164	0.189439	9.96307
2018-06-13 00:00:01	6566.2	495.119	0.561577	870.995	100.19	0.165296	41.224	0.231015	10.145	1.25782	260.491	0.20473	125.147	6.72257	14.7399	0.0436469	3.03058	11.2312	34.4781	1.00084	1.89006	9.03603	195.686	195.686	15.2258	1.71542	7.76396	0.0275257	0.004352	3.31241	0.0129191	1.05169	0.00307643	0.0766054	3.54014	0.15317	649.749	649.749	0.895623	85.8947	2.67026	31.0746	1.97251	70.8769	5.6339	0.00235425	2.33208	0.188031	10.1798
2018-06-13 01:00:02	6587.73	498.05	0.561156	876.952	100.339	0.165417	41.7924	0.233063	10.2015	1.26364	262.022	0.207036	125.811	6.75077	14.8508	0.0439193	3.05837	11.3584	34.5051	1.00665	1.94044	9.1538	196.524	196.524	15.3242	1.73953	7.7898	0.0276772	0.00437835	3.32623	0.0128782	1.06518	0.00309539	0.0770154	3.64463	0.158174	647.301	647.301	0.91556	86.1457	2.70524	31.2004	1.96188	70.2574	5.6592	0.00236522	2.35693	0.189035	9.99839
2018-06-13 02:00:02	6568.26	497.072	0.558709	871.858	100.083	0.165024	41.4238	0.231079	10.1555	1.26303	261.829	0.205729	126.133	6.74444	14.4838	0.0435886	3.0455	11.2835	34.4696	1.00289	1.92945	9.07802	197.418	197.418	15.3668	1.74112	7.65713	0.0277056	0.00443125	3.28651	0.0129493	1.0638	0.00307893	0.0766937	3.74582	0.155399	645.023	645.023	0.910839	86.3015	2.66395	31.2218	1.95621	71.4659	5.6295	0.00269512	2.37217	0.188601	9.98422
2018-06-13 03:00:02	6590.92	501	0.562131	877.276	100.303	0.16609	41.5461	0.232372	10.2552	1.27348	261.42	0.207649	125.827	6.77265	14.655	0.0437434	3.01545	11.1547	34.6598	1.0043	1.92404	9.10701	200.773	200.773	15.4847	1.74627	8.08018	0.0279421	0.00444934	3.26558	0.0130691	1.04177	0.00309271	0.0771572	3.77638	0.156315	647.7	647.7	0.908924	87.3742	2.68309	31.3433	1.97086	70.9548	5.7448	0.00276774	2.37314	0.187868	10.0129
2018-06-13 04:00:03	6573.79	500.222	0.559079	866.323	100.048	0.165378	41.3566	0.231584	10.2689	1.27237	260.674	0.207536	125.65	6.7217	14.5217	0.0435567	3.0115	11.1228	34.5589	1.00365	1.91071	9.07378	197.587	197.587	15.5154	1.75395	7.88042	0.0277576	0.00441287	3.21519	0.0130376	1.03866	0.00309698	0.0770035	3.78057	0.15505	646.404	646.404	0.901741	87.9191	2.6775	31.2479	1.97934	71.3594	5.68606	0.00257974	2.36747	0.188685	9.94021
2018-06-13 05:00:02	6604.61	498.023	0.561336	871.807	100.312	0.165234	41.5005	0.230959	10.2856	1.26929	260.018	0.208487	125.554	6.62224	14.5869	0.0435666	3.01618	11.075	34.5812	1.00252	1.90852	9.06451	197.556	197.556	15.6531	1.75855	8.02786	0.0279263	0.00441479	3.22473	0.012901	1.01842	0.00307488	0.0768696	3.80153	0.155254	645.181	645.181	0.899611	90.1726	2.68414	30.735	1.97459	71.3564	5.67089	0.00258119	2.38574	0.187106	10.0099
2018-06-13 06:00:02	6599.21	496.189	0.558641	872.031	99.8654	0.165494	41.3285	0.232162	10.2774	1.28163	260.986	0.207683	125.667	6.65278	14.5493	0.0436377	3.01598	11.2535	34.5666	1.00297	1.90832	9.05135	200.507	200.507	15.6233	1.75774	8.46672	0.0282078	0.00438645	3.24189	0.0128908	1.01002	0.00307829	0.0770256	3.78819	0.157519	643.546	643.546	0.905545	93.3282	2.68143	30.6566	1.9828	71.9266	5.70005	0.00258201	2.35305	0.190323	9.89614
2018-06-13 07:00:01	6600.76	496.269	0.559353	874.606	100.091	0.165088	41.2907	0.231486	10.2486	1.28151	259.507	0.207615	125.312	6.68892	14.5204	0.0435521	3.015	11.2657	34.6039	1.00448	1.89946	9.05697	201.062	201.062	15.5729	1.75136	8.28271	0.0282094	0.00441582	3.22374	0.0127867	1.00139	0.00307649	0.0771164	3.70563	0.157497	643.707	643.707	0.899485	93.4173	2.66664	30.75	1.97137	72.4466	5.65946	0.00257905	2.38816	0.189905	9.89533
2018-06-13 08:00:02	6586.73	493.947	0.556148	867.521	99.6147	0.162481	40.9978	0.232612	10.1748	1.27999	258.189	0.206214	125.875	6.63379	14.0286	0.0428721	3.01231	11.2391	34.7446	1.0076	2.01287	9.05622	197.616	197.616	15.4647	1.75209	8.01977	0.0278806	0.004409	3.23174	0.0129519	1.00514	0.00308239	0.0774576	3.6285	0.156126	639.869	639.869	0.89069	93.6818	2.66016	30.6298	1.97116	71.4888	5.7343	0.00257585	2.3818	0.189887	9.87205
2018-06-13 09:00:01	6583.25	483.401	0.550409	860.041	98.1865	0.160617	40.6875	0.230404	10.0075	1.23118	258.01	0.205115	125.469	6.5978	13.4175	0.0423935	2.92695	11.1834	34.5045	1.01253	1.97793	9.04543	195.958	195.958	15.3406	1.74121	8.08197	0.0275366	0.00440014	3.23722	0.0127635	1.00279	0.00307844	0.0769881	3.60621	0.154095	634.951	634.951	0.865191	91.4681	2.62894	30.4534	1.93539	72.7088	5.61175	0.00270176	2.33746	0.189562	9.96629
2018-06-13 10:00:02	6459.05	471.745	0.532688	839.752	95.5584	0.154719	39.4576	0.222877	9.71538	1.18882	251.948	0.200288	117.674	6.49144	13.2723	0.0406804	2.82838	10.9444	32.6889	1.00804	1.89119	9.11168	191.716	191.716	14.8083	1.67649	7.74296	0.0263543	0.00429235	3.11211	0.0122598	0.972118	0.0030414	0.0744974	3.53449	0.151636	621.493	621.493	0.822497	89.0988	2.52168	29.9808	1.83707	70.6323	5.41999	0.00267195	2.28891	0.182549	9.94582
2018-06-13 11:00:02	6467.02	474.13	0.533339	841.598	95.1062	0.154902	39.3358	0.221894	9.72625	1.19526	251.24	0.198451	119.505	6.48024	13.365	0.0408817	2.80153	10.846	32.9923	1.0065	1.90101	9.20964	192.314	192.314	14.9628	1.67601	7.68974	0.0262166	0.00421591	3.10003	0.0120434	0.980252	0.00301901	0.0740945	3.54409	0.150463	620.91	620.91	0.826539	88.7768	2.503	30.0504	1.83483	69.824	5.43661	0.0026744	2.28146	0.180568	10.0149
2018-06-13 12:00:02	6482.13	476.647	0.538245	843.009	95.9928	0.156068	39.5083	0.223715	9.79554	1.20624	251.655	0.198049	120.296	6.48449	13.4181	0.0408499	2.84385	10.8899	33.1614	1.00545	1.91206	9.13387	190.927	190.927	15.0961	1.68797	7.62776	0.0264495	0.0042082	3.1668	0.0119871	0.983916	0.00301968	0.0735075	3.58477	0.152285	621.985	621.985	0.835743	88.8243	2.51291	30.0066	1.8219	69.6171	5.41411	0.0024978	2.31241	0.187466	9.99886
2018-06-13 13:00:02	6508.86	481.178	0.541769	849.707	96.3145	0.156861	39.7449	0.22376	9.84544	1.22578	253.286	0.199904	119.769	6.51779	13.6383	0.0411802	2.87845	10.8878	33.3189	1.00605	2.0087	9.14509	192.473	192.473	14.9661	1.71942	7.72297	0.0267846	0.00422498	3.12182	0.0121545	0.979994	0.00301287	0.0739225	3.59403	0.155593	629.543	629.543	0.855525	89.813	2.55397	30.1052	1.86008	69.2618	5.47452	0.00252571	2.34219	0.184401	10.0473
2018-06-13 14:00:02	6509.15	479.777	0.538057	850.255	95.8666	0.156769	39.5158	0.222681	9.84474	1.22812	253.021	0.199235	120.228	6.49634	13.5739	0.0412474	2.86526	10.9115	33.3327	1.00595	2.03291	9.09398	193.746	193.746	14.9939	1.71232	7.72675	0.0268092	0.00426563	3.12433	0.0120422	0.990505	0.00301271	0.074107	3.57241	0.156024	630.357	630.357	0.847393	90.091	2.5541	30.0835	1.87115	67.0188	5.45058	0.00254786	2.34153	0.184296	10.0501
2018-06-13 15:00:02	6487.03	472.631	0.532562	843.25	93.6219	0.15435	38.5002	0.220314	9.76631	1.20492	252.315	0.197473	119.595	6.47942	13.4864	0.040983	2.79845	10.8593	32.6793	1.0087	1.95599	9.09284	190.441	190.441	14.5185	1.69432	7.67047	0.0265057	0.00420845	3.0611	0.0120604	0.968221	0.00295696	0.0727928	3.50955	0.153597	617.619	617.619	0.827995	90.1899	2.51716	29.9014	1.85045	65.7871	5.42372	0.00257712	2.29426	0.181918	10.0491
2018-06-13 16:00:01	6448.67	469.029	0.527564	838.176	93.2323	0.153823	37.9484	0.217225	9.74844	1.18602	249.013	0.194735	118.933	6.45935	13.3863	0.040338	2.79362	10.7644	32.3608	1.01382	1.9152	9.06097	189.156	189.156	14.4142	1.6756	7.66923	0.0262913	0.00415651	3.03943	0.0118363	0.963923	0.00294936	0.0727687	3.40243	0.151775	615.961	615.961	0.83329	89.9584	2.50333	29.9464	1.82018	68.2077	5.35329	0.00256724	2.28739	0.181917	9.957
2018-06-13 17:00:02	6285.63	462.951	0.518253	827.965	91.526	0.154365	37.4477	0.216129	9.63274	1.17373	243.505	0.187493	117.159	6.2821	13.3831	0.0396639	2.70826	10.3675	31.6931	1.00166	1.86958	8.7677	182.119	182.119	14.1975	1.63321	7.46169	0.0256953	0.00397253	3.0144	0.0116321	0.948797	0.00279281	0.0706892	3.28552	0.151463	599.875	599.875	0.821056	86.4808	2.42214	29.6197	1.77227	65.6075	5.31172	0.00250001	2.21038	0.17614	9.84016
2018-06-13 18:00:03	6333.92	472.189	0.52411	830.682	93.4542	0.15617	38.099	0.218636	9.72051	1.18497	244.858	0.18794	115.929	6.31503	13.7343	0.0402317	2.75787	10.459	31.8437	1.002	1.91303	8.79172	182.997	182.997	14.4685	1.59631	7.82617	0.026143	0.00403505	3.01324	0.0119693	0.95352	0.00278733	0.0715195	3.33568	0.15034	608.336	608.336	0.821255	86.4384	2.38963	29.9789	1.78709	66.4538	5.4108	0.00262743	2.24225	0.179965	9.82577
2018-06-13 19:00:02	6371.36	477.886	0.529128	837.835	93.7559	0.158588	38.403	0.221179	9.98448	1.18839	247.397	0.18957	116.144	6.33814	13.9225	0.0412932	2.80395	10.7488	32.4467	1.00183	1.9826	8.88591	187.004	187.004	14.4935	1.63506	7.86755	0.0266885	0.00414187	3.02408	0.0119947	0.967499	0.00280557	0.0716882	3.31174	0.152541	609.297	609.297	0.849018	86.0258	2.48926	30.2353	1.80152	67.1026	5.45273	0.00264069	2.26099	0.181983	9.97644
2018-06-13 20:00:02	6338.43	470.613	0.52139	827.838	93.0724	0.15499	38.0437	0.219817	9.88262	1.17845	247.846	0.188457	114.781	6.31146	13.7657	0.0406077	2.76787	10.6015	32.5721	1.00514	1.93289	8.75869	187.138	187.138	14.3079	1.58828	7.70012	0.0263577	0.00405154	2.98647	0.0118466	0.953035	0.00280681	0.0714298	3.29925	0.151616	612.777	612.777	0.824972	85.175	2.47409	30.4354	1.78266	66.1758	5.48066	0.0026312	2.23165	0.177142	9.93988
2018-06-13 21:00:02	6314.9	472.789	0.523296	826.752	92.6148	0.155895	37.9702	0.219988	10.1581	1.18814	247.25	0.187747	114.828	6.34404	13.7923	0.0408576	2.79092	10.5442	32.2842	1.00282	1.93033	8.7192	186.635	186.635	14.4111	1.58226	7.61929	0.0267723	0.00407304	2.99242	0.0117038	0.953676	0.00279279	0.0717364	3.28395	0.151795	611.153	611.153	0.819336	85.8289	2.47795	30.5886	1.80792	66.8663	5.46443	0.00262502	2.23849	0.179519	10.1701
2018-06-13 22:00:01	6303.15	470.94	0.520938	826.961	92.5617	0.156357	37.993	0.219732	10.1067	1.18145	244.309	0.188173	114.822	6.3092	13.8486	0.0407074	2.76152	10.5102	32.2403	1.00453	1.93578	8.7277	182.665	182.665	14.3426	1.59664	7.62227	0.0266664	0.00404845	2.97605	0.0119658	0.947811	0.00279478	0.0719937	3.2396	0.152315	599.129	599.129	0.813614	85.8105	2.47965	30.3637	1.78567	66.8048	5.51725	0.00269738	2.23352	0.181576	10.0317
2018-06-13 23:00:02	6371.57	477.685	0.533052	846.347	94.2395	0.160049	38.5059	0.223053	10.2973	1.2098	246.603	0.189299	120.006	6.37926	14.049	0.0419922	2.83654	10.742	32.7575	1.00385	2.02919	8.82588	186.226	186.226	14.7052	1.64216	7.73989	0.0270089	0.00416288	3.03544	0.0120757	0.965018	0.00283774	0.0730064	3.32081	0.155673	603.217	603.217	0.826733	86.5137	2.5513	30.8153	1.89374	67.463	5.64354	0.00272684	2.252	0.18383	10.2735
2018-06-14 00:00:02	6342.43	476.264	0.533269	843.437	94.0151	0.160419	38.2396	0.221494	10.1381	1.20752	245.662	0.189222	121.319	6.33998	13.8906	0.0413014	2.81922	10.6432	32.7649	1.00151	1.99867	8.80553	186.389	186.389	14.6314	1.63732	7.80015	0.0271604	0.00412869	3.03295	0.0120885	0.977168	0.00281545	0.0730924	3.22314	0.155489	599.072	599.072	0.820706	85.9702	2.52544	30.6892	1.86525	68.7537	5.57809	0.00274954	2.2612	0.185486	10.0667
2018-06-14 01:00:02	6344.3	478.935	0.527971	837.612	93.7051	0.157739	38.1374	0.221419	10.0259	1.1854	246.323	0.189988	124.242	6.36805	13.721	0.040871	2.81164	10.554	33.0449	1.0077	1.98404	8.81415	185.719	185.719	14.5423	1.63281	8.0261	0.0271468	0.0042975	3.02444	0.0119493	0.998676	0.00281191	0.0735552	3.22555	0.156583	598.749	598.749	0.82533	85.7073	2.51668	30.6258	1.84268	67.6841	5.58362	0.00285761	2.27992	0.182977	9.97861
2018-06-14 02:00:02	6358.97	473.719	0.527585	834.343	93.7407	0.156115	38.2463	0.220623	9.75801	1.18936	246.962	0.190591	124.024	6.36378	13.3687	0.0406991	2.83503	10.5806	33.0795	1.00852	1.98648	8.86631	184.554	184.554	14.4835	1.63768	7.80954	0.0274951	0.00448985	3.03127	0.0118977	0.973641	0.00284711	0.0737877	3.20273	0.155142	591.353	591.353	0.81355	86.1372	2.51403	30.616	1.81474	68.9318	5.45412	0.00286297	2.26586	0.183921	9.93804
2018-06-14 03:00:02	6526.61	490.771	0.551072	875.355	96.8242	0.172545	40.2907	0.229722	10.3166	1.26417	254.925	0.197962	133.236	6.5491	13.7478	0.04268	2.95047	10.9299	33.6405	1.00318	2.08704	9.23337	190.509	190.509	14.9552	1.69852	8.18076	0.0286887	0.00456454	3.127	0.0138619	1.01073	0.0028845	0.0791121	3.35365	0.161648	607.591	607.591	0.874797	90.2445	2.62341	31.5767	1.88026	70.8808	5.67551	0.00293663	2.31502	0.187737	10.2262
2018-06-14 04:00:02	6518.58	487.702	0.549786	869.387	96.8399	0.174867	40.3671	0.23025	10.2517	1.27632	258.624	0.199074	129.487	6.52709	13.6764	0.0425357	2.95735	10.8737	33.8872	1.00209	2.08116	9.19111	195.56	195.56	14.803	1.71086	8.16855	0.0283748	0.00460873	3.10912	0.0144739	1.00001	0.00291771	0.0822567	3.33607	0.161001	607.583	607.583	0.870246	90.7214	2.61396	31.4091	1.89352	69.7288	5.67866	0.00293399	2.31145	0.186199	10.0779
2018-06-14 05:00:02	6514.23	488.835	0.55164	867.316	96.4698	0.172417	39.8834	0.228157	10.2242	1.26097	258.148	0.198522	128.39	6.5847	13.6103	0.0423327	2.97891	10.8942	33.866	1.00359	2.11955	9.21203	193.329	193.329	14.6193	1.71399	8.15482	0.0286902	0.00457386	3.12475	0.0143189	0.994116	0.00289031	0.0821428	3.36523	0.161438	608.486	608.486	0.877257	91.9746	2.60243	31.4637	1.88417	69.9015	5.62717	0.00293674	2.31784	0.187938	10.0943
2018-06-14 06:00:01	6507	489.032	0.554961	865.829	96.2668	0.171874	39.5511	0.228738	10.2798	1.26993	258.032	0.197493	126.797	6.58669	13.7316	0.0423279	2.96091	10.821	33.7014	1.00171	2.15484	9.13345	192.323	192.323	14.6235	1.70489	8.13136	0.0289137	0.0045574	3.09603	0.0144412	1.00017	0.00288564	0.0806571	3.39985	0.15948	608.553	608.553	0.874998	93.6441	2.57424	31.4689	1.90643	69.2666	5.61419	0.00293606	2.31412	0.187582	10.0217
2018-06-14 07:00:01	6527.17	488.468	0.554187	870.027	96.3675	0.17233	40.1073	0.230034	10.3507	1.28413	257.545	0.198928	126.954	6.55258	13.8377	0.0427894	2.96205	10.8953	33.8991	1.00173	2.19898	9.1492	192.556	192.556	14.7321	1.71257	8.25277	0.0293028	0.00450939	3.11267	0.0148438	1.00335	0.00288321	0.0810468	3.52035	0.160901	596.168	596.168	0.871794	94.9086	2.59061	31.7702	1.90737	66.8225	5.58502	0.00293674	2.31497	0.188686	10.0714
2018-06-14 08:00:01	6503.22	485.338	0.550479	864.683	96.5311	0.170316	39.9614	0.229221	10.3042	1.28006	257.608	0.198256	126.762	6.53761	13.7828	0.0424758	2.94682	10.9002	33.6502	1.0026	2.13848	9.13533	191.849	191.849	14.6214	1.71406	8.40564	0.0296303	0.0044951	3.11838	0.0147059	1.00355	0.00287354	0.0810654	3.44878	0.16018	591.352	591.352	0.865015	96.5267	2.59199	31.896	1.90178	67.2733	5.59632	0.00293539	2.32869	0.187805	10.0914
2018-06-14 09:00:01	6520.41	487.213	0.553286	868.846	96.4503	0.171171	40.1681	0.231566	10.3973	1.29011	258.961	0.198445	128.509	6.5802	13.8869	0.0432523	2.93725	10.8804	33.709	1.00303	2.16101	9.20646	193.331	193.331	14.5642	1.72246	8.47994	0.0299968	0.00450526	3.16089	0.0145524	1.00072	0.00287824	0.0817281	3.46214	0.16148	588.322	588.322	0.871071	96.4011	2.60716	32.0733	1.9162	68.321	5.69488	0.00282619	2.33429	0.188962	10.16
2018-06-14 10:00:02	6527.48	489.768	0.553218	873.932	96.7772	0.17073	40.5984	0.234663	10.4368	1.28373	258.041	0.198829	130.815	6.56592	13.8601	0.0436362	2.95192	10.9729	33.6521	1.00162	2.17034	9.16566	193.021	193.021	14.58	1.73213	8.57553	0.0299291	0.0044327	3.19067	0.0148786	1.00228	0.00289336	0.0807803	3.53472	0.162427	589.351	589.351	0.871663	96.1358	2.62744	32.2735	1.93987	66.5515	5.70012	0.00282934	2.34347	0.189822	10.1775
2018-06-14 11:00:01	6520.57	486.776	0.552743	868.031	96.9497	0.167056	40.1525	0.232895	10.3702	1.26528	259.555	0.198113	128.959	6.62255	13.6877	0.0431859	2.91684	10.9482	33.7092	1.00161	2.13945	9.18432	195.999	195.999	14.4704	1.72259	8.53117	0.0292948	0.00451209	3.16643	0.0149544	0.989033	0.0028783	0.0788809	3.52136	0.160592	591.032	591.032	0.865359	95.5123	2.61016	32.3849	1.942	67.4208	5.68128	0.00293565	2.34965	0.19009	10.0832
2018-06-14 12:00:02	6558.59	489.962	0.556192	876.012	97.9721	0.169084	40.433	0.236081	10.5005	1.28398	264.04	0.200079	132.975	6.67033	13.7914	0.0446575	2.9222	10.9968	33.8846	1.00064	2.1673	9.2878	196.617	196.617	14.5473	1.7255	8.44933	0.0299841	0.00446113	3.21632	0.0142681	0.989965	0.00291816	0.0798282	3.52629	0.163747	594.923	594.923	0.871157	95.4034	2.63941	32.7621	1.97105	68.0352	5.7411	0.0029529	2.36975	0.190629	10.3784
2018-06-14 13:00:02	6514.33	485.834	0.551448	870.002	97.4925	0.167475	39.9139	0.234095	10.382	1.24032	262.773	0.198348	129.902	6.65625	13.6111	0.0443662	2.90242	10.8688	34.1658	1.00192	2.16171	9.24841	194.893	194.893	14.529	1.72127	8.18304	0.0291075	0.00443558	3.21147	0.0138402	0.993287	0.00291034	0.078394	3.50774	0.161271	589.257	589.257	0.86293	95.3955	2.59303	32.6421	1.95054	67.9731	5.64234	0.00291581	2.38237	0.189037	10.3972
2018-06-14 14:00:02	6439.43	476.28	0.535537	844.512	94.8677	0.160518	38.6436	0.230705	10.0794	1.20378	257.601	0.193486	127.874	6.53153	13.2916	0.0422713	2.74273	10.6208	33.0889	1.00933	2.04148	9.03073	190.863	190.863	14.2354	1.68012	7.94557	0.0280913	0.00426361	3.07993	0.0133258	0.969856	0.00285241	0.0758375	3.40511	0.157085	582.034	582.034	0.831256	93.7454	2.53128	31.9629	1.90243	66.5498	5.53014	0.0028577	2.34357	0.186218	10.2613
2018-06-14 15:00:02	6467.2	477.481	0.54069	855.416	95.7842	0.163643	38.8643	0.22921	10.178	1.22974	256.438	0.194486	127.953	6.55711	13.4631	0.0428389	2.79002	10.7281	33.1697	1.00364	2.06099	9.03018	193.714	193.714	14.3717	1.68356	8.01797	0.0288765	0.00430912	3.08979	0.0136715	0.9726	0.00285014	0.0764694	3.40062	0.157932	583.223	583.223	0.837957	94.2449	2.54132	32.0571	1.9091	66.8349	5.58421	0.0028753	2.35342	0.187156	10.3295
2018-06-14 16:00:02	6414.19	467.991	0.530445	844.51	94.8914	0.160689	38.1029	0.226797	10.0248	1.20331	254.353	0.192988	123.07	6.47532	13.3305	0.0419558	2.74917	10.581	32.1662	1.00889	2.05345	8.89941	192.635	192.635	14.1819	1.68053	8.15862	0.0281807	0.00425108	3.03793	0.0132879	0.966803	0.0028386	0.0753918	3.40483	0.157128	577.715	577.715	0.837386	93.3703	2.50977	31.9755	1.89875	66.0572	5.51379	0.00285899	2.32849	0.185811	10.1776
2018-06-14 17:00:02	6529.94	503.52	0.550374	871.502	98.1043	0.169221	39.7132	0.232093	10.3961	1.24864	260.948	0.198273	129.623	6.63371	13.7851	0.0436427	2.86531	10.8672	33.0042	0.997314	2.1532	9.44827	196.936	196.936	14.5285	1.70843	8.45872	0.0295679	0.00445854	3.1833	0.0138784	1.00076	0.00289764	0.0776474	3.43768	0.159498	593.689	593.689	0.878808	95.7192	2.61571	33.0914	1.93019	68.4842	5.66234	0.0029776	2.40915	0.188669	10.3779
2018-06-14 18:00:02	6641.19	512.583	0.555977	885.632	99.8027	0.170399	40.494	0.237906	10.666	1.26972	265.561	0.201156	130.917	6.84759	13.8677	0.0440044	2.95977	11.0352	33.898	1.00636	2.31189	9.56069	200.087	200.087	14.8183	1.75493	8.64332	0.0303546	0.00457894	3.24498	0.0140098	1.03074	0.00296156	0.0790725	3.53299	0.164641	604.688	604.688	0.939135	97.5341	2.64339	34.4185	1.98709	70.402	5.79125	0.00328064	2.48981	0.192459	10.6443
2018-06-14 19:00:02	6670.92	517.049	0.560114	890.178	101.503	0.171979	40.7802	0.241296	11.2847	1.28607	269.916	0.204784	132.664	6.86035	14.0261	0.0443393	3.00597	11.2093	34.1644	1.00186	2.29422	9.52796	199.172	199.172	14.8491	1.7421	8.72079	0.0305039	0.00459795	3.28979	0.0141861	1.03164	0.00298092	0.0792349	3.58091	0.166071	613.866	613.866	0.962496	98.5095	2.6854	34.9136	2.03531	71.2428	5.86003	0.00304701	2.51333	0.194472	10.8523
2018-06-14 20:00:01	6676.47	519.544	0.55905	889.761	101.069	0.172221	40.8198	0.240589	11.2735	1.27723	268.215	0.205406	131.802	6.864	14.1041	0.044749	3.01698	11.1729	34.2351	1.00424	2.28237	9.52938	198.442	198.442	14.8675	1.74773	8.76445	0.030643	0.00456312	3.28368	0.01409	1.046	0.0029764	0.0796519	3.61733	0.165492	620.113	620.113	0.957556	97.3684	2.69632	34.834	2.02414	70.7627	5.8415	0.00305188	2.54082	0.194859	10.7556
2018-06-14 21:00:02	6703.75	522.506	0.56751	897.991	102.417	0.173275	41.4856	0.243197	11.5281	1.30233	268.509	0.206161	131.648	6.94105	14.242	0.0453812	3.02287	11.2867	34.4811	1.00198	2.3287	9.60722	200.69	200.69	14.9421	1.76682	8.86748	0.0305272	0.0046491	3.28916	0.0141354	1.04407	0.00298651	0.0802817	3.62545	0.165688	613.716	613.716	0.951798	98.2195	2.71593	34.9889	2.02483	71.4266	5.83243	0.00305454	2.57062	0.194682	10.7331
2018-06-14 22:00:01	6701.6	519.837	0.568601	897.24	101.711	0.17448	41.177	0.242738	11.3782	1.2991	267.537	0.206345	131.052	6.95347	14.1741	0.0455945	3.0503	11.2743	35.2172	1.00444	2.30959	9.59213	200.456	200.456	14.9935	1.78793	8.85931	0.0302762	0.00461347	3.31582	0.0141789	1.04579	0.00298735	0.0798847	3.60353	0.166775	613.903	613.903	0.954863	98.4582	2.72677	34.8213	2.03635	72.2232	5.86346	0.00305713	2.57018	0.195207	10.6615
2018-06-14 23:00:01	6645.43	515.26	0.557836	890.385	100.751	0.170663	40.6194	0.240121	11.1582	1.27402	267.449	0.203318	129.877	6.88855	14.0033	0.0447173	3.00404	11.0893	34.4496	1.00146	2.24678	9.48794	199.541	199.541	14.7936	1.76	8.75952	0.029739	0.00451437	3.29056	0.0139466	1.02979	0.00296072	0.0787279	3.59658	0.165176	611.364	611.364	0.922659	98.5488	2.66407	34.6041	2.01014	71.7063	5.81272	0.00304673	2.52949	0.193913	10.5661
2018-06-15 00:00:02	6681.42	519.443	0.561471	897.209	101.046	0.172378	40.7553	0.241445	11.3207	1.27649	267.842	0.204136	132.628	6.93469	14.0464	0.0452738	3.00294	11.136	34.3989	1.00189	2.28753	9.43938	199.042	199.042	14.9086	1.77887	8.82076	0.0300577	0.00453925	3.28584	0.0141564	1.0451	0.00293196	0.0794885	3.56126	0.165235	618.389	618.389	0.940822	99.1778	2.71034	34.5477	2.01443	72.2344	5.77952	0.00307738	2.54442	0.194339	10.6008
2018-06-15 01:00:02	6642.36	517.627	0.555711	894.717	100.463	0.170439	40.6425	0.240415	11.2041	1.26557	267.179	0.202854	132.33	6.92491	13.974	0.0458037	2.99136	11.1155	34.2064	1.00315	2.25556	9.44603	199.875	199.875	14.8113	1.76221	8.86168	0.0300402	0.00450498	3.28477	0.0138945	1.04542	0.00295424	0.0791007	3.54761	0.16491	617.799	617.799	0.938514	98.848	2.68554	34.3808	2.01831	72.4862	5.84831	0.00309356	2.55932	0.193491	10.4848
2018-06-15 02:00:02	6620.3	514.194	0.551205	883.341	99.4976	0.169043	40.2142	0.239093	11.0697	1.24405	266.015	0.201119	131.036	6.83211	13.8646	0.0451774	2.96355	10.9672	33.8622	1.0014	2.22286	9.32019	197.529	197.529	14.7305	1.74633	8.8633	0.0299049	0.00447788	3.2618	0.0138693	1.03414	0.00296296	0.0786757	3.54155	0.163775	613.573	613.573	0.929702	98.3242	2.65462	34.1266	2.0121	72.1965	5.81001	0.0031567	2.55832	0.193912	10.337
2018-06-15 03:00:02	6617.34	513.456	0.551776	882.249	99.7805	0.168434	40.1813	0.239172	11.1369	1.24988	265.034	0.200932	129.977	6.81989	13.8522	0.0453033	2.96431	10.9663	33.9293	1.003	2.22664	9.36145	192.162	192.162	14.7239	1.73774	8.92587	0.0298936	0.00449039	3.25202	0.0137451	1.05761	0.00290446	0.0784166	3.56868	0.16379	613.85	613.85	0.92542	98.4933	2.65163	34.1479	2.00815	72.5686	5.7874	0.00315261	2.58067	0.194285	10.3759
2018-06-15 04:00:02	6640.43	514.867	0.553993	880.264	99.9846	0.169047	40.1626	0.240156	11.1888	1.26898	265.516	0.202647	130.901	6.79576	13.9102	0.0458956	2.9466	11.0989	33.9905	1.00393	2.24575	9.40793	195.946	195.946	14.9478	1.73919	8.99372	0.0303323	0.00454324	3.26958	0.0139485	1.06269	0.00294391	0.0788922	3.57254	0.164195	619.409	619.409	0.927892	99.3494	2.66547	34.3349	2.01777	72.7507	5.81776	0.00323477	2.59529	0.19533	10.2966
2018-06-15 05:00:01	6609.56	507.425	0.548893	871.988	98.7673	0.165966	39.5998	0.239262	10.9936	1.26133	262.943	0.200489	129.237	6.73887	13.7926	0.0452162	2.94949	10.9751	33.7146	1.00728	2.18581	9.30899	193.902	193.902	14.7957	1.7324	8.73238	0.0299291	0.00443588	3.23722	0.0137485	1.05391	0.00291185	0.0785202	3.55376	0.162871	615.324	615.324	0.92058	98.6886	2.6424	33.6167	2.00224	72.2094	5.74687	0.00327546	2.58197	0.193494	10.2975
2018-06-15 06:00:02	6600.69	508.082	0.553163	873.763	99.988	0.167757	39.8403	0.237552	11.0096	1.26068	263.076	0.200596	129	6.741	13.8448	0.0453377	2.95236	11.0344	34.0209	1.00337	2.19333	9.28849	193.952	193.952	14.9884	1.72606	8.60665	0.02978	0.00446597	3.22914	0.0138914	1.05418	0.00294268	0.078706	3.55888	0.162781	611.873	611.873	0.918166	97.6853	2.63707	33.6347	2.02034	72.5182	5.73705	0.00327325	2.55168	0.193319	10.3258
2018-06-15 07:00:02	6612.15	509.493	0.551532	875.088	99.3618	0.166884	40.1163	0.237522	10.9542	1.2677	263.812	0.199963	128.59	6.73691	13.8177	0.0450757	2.92832	10.9773	33.7668	1.00334	2.19726	9.28721	194.141	194.141	14.9074	1.7193	8.56032	0.0296084	0.00447654	3.23011	0.0138103	1.02551	0.00294143	0.0784283	3.5617	0.16304	611.762	611.762	0.929274	97.933	2.63356	33.4769	2.04287	70.2205	5.74854	0.00324018	2.54868	0.192227	10.3201
2018-06-15 08:00:02	6598.83	507.286	0.550523	865.959	97.8222	0.166945	39.9156	0.237061	10.9433	1.27574	264.98	0.199344	128.425	6.75962	13.9364	0.0448779	2.93631	10.904	33.7018	1.00402	2.19255	9.29246	192.381	192.381	14.8963	1.71704	8.51719	0.0298919	0.0044776	3.19654	0.0138439	1.04319	0.00294526	0.0778865	3.63521	0.162659	610.25	610.25	0.941446	96.8068	2.63255	33.4827	2.01733	70.7244	5.71347	0.0032378	2.55546	0.192301	10.2249
2018-06-15 09:00:02	6628.94	505.861	0.552612	869.567	98.1389	0.168602	40.1724	0.237597	10.972	1.29057	269.749	0.199337	128.842	6.73873	13.8477	0.0452599	2.9364	11.0308	33.8461	1.00385	2.20466	9.33096	196.241	196.241	14.9293	1.7197	8.8631	0.0297619	0.00448015	3.20632	0.0139464	1.05903	0.00296621	0.0779056	3.59515	0.163104	609.885	609.885	0.947652	96.3786	2.63161	33.3987	2.01819	71.7991	5.79605	0.00303431	2.55037	0.192217	10.263
2018-06-15 10:00:02	6606.53	499.724	0.549896	867.035	98.0365	0.167345	39.577	0.235532	10.941	1.2805	267.264	0.199145	128.558	6.73559	13.8918	0.0448459	2.93568	10.9792	33.7694	1.00411	2.16563	9.32725	198.778	198.778	14.867	1.71886	8.89897	0.0296116	0.00444321	3.18947	0.0138434	1.04202	0.00295927	0.0768768	3.5852	0.161655	617.037	617.037	0.930148	94.8234	2.62743	33.3646	2.01445	70.6891	5.79923	0.00299965	2.54758	0.192283	10.2327
2018-06-15 11:00:01	6626.52	501.411	0.553466	868.291	98.352	0.168246	39.4639	0.236573	10.964	1.27386	267.113	0.199539	127.82	6.79827	13.9277	0.0451746	2.93811	10.9601	33.9396	1.00327	2.18304	9.32611	198.963	198.963	14.9816	1.71997	8.92444	0.0296143	0.00444809	3.16085	0.0138835	1.05535	0.0029589	0.0770046	3.5963	0.161359	610.357	610.357	0.931578	92.4663	2.64607	33.2301	2.01861	70.3025	5.82507	0.00300315	2.54999	0.192927	10.3132
2018-06-15 12:00:02	6562.56	497.775	0.550504	863.569	98.4503	0.16679	39.3079	0.235626	10.8828	1.2438	261.591	0.197459	125.303	6.68746	13.868	0.0444808	2.88936	10.8734	33.7377	1.00219	2.14399	9.26503	195	195	14.9582	1.71048	8.78457	0.0293868	0.00437803	3.15013	0.0136646	1.03615	0.00294264	0.0765787	3.5527	0.159854	606.245	606.245	0.919281	94.199	2.63369	32.9054	1.99677	67.0237	5.69922	0.00298384	2.54863	0.191529	10.1675
2018-06-15 13:00:02	6538.82	490.913	0.544736	855.684	97.2879	0.164329	38.9028	0.23388	10.642	1.21575	259.151	0.1952	124.495	6.66417	13.668	0.0437525	2.85658	10.7686	33.6345	1.00544	2.11384	9.12115	195.975	195.975	14.8658	1.69928	8.54879	0.0290673	0.00430709	3.10146	0.0134189	1.03534	0.00289717	0.0758559	3.50161	0.159272	604.186	604.186	0.913954	93.6704	2.61274	32.4423	1.98952	66.6508	5.69469	0.00297017	2.51841	0.189826	10.1984
2018-06-15 14:00:01	6552.32	494.685	0.546337	864.439	97.4935	0.165228	39.0717	0.237131	10.7628	1.22972	258.54	0.19627	124.449	6.63735	13.7962	0.0440913	2.89165	10.7517	33.472	1.00264	2.14158	9.14643	195.771	195.771	15.1693	1.69785	8.56252	0.0292079	0.0043421	3.10694	0.0134801	1.03879	0.00293793	0.0761333	3.51162	0.159652	588.9	588.9	0.91268	93.176	2.62628	32.9492	1.98479	69.1795	5.71627	0.00293393	2.49129	0.189498	10.1566
2018-06-15 15:00:02	6553.65	495.771	0.547559	869.013	98.2071	0.16585	39.0273	0.237023	10.8113	1.22772	258.167	0.196331	125.024	6.61253	13.7984	0.0439086	2.91917	10.8014	33.4253	1.00045	2.14671	9.22308	196.985	196.985	15.4347	1.68685	8.43357	0.0291351	0.00438569	3.10775	0.0134461	1.03415	0.00293678	0.0760794	3.47893	0.159541	590.963	590.963	0.912268	93.5767	2.62151	33.057	1.98963	67.9211	5.75242	0.00303611	2.47467	0.188316	10.1419
2018-06-15 16:00:01	6550.44	504.06	0.551561	873.379	98.553	0.167647	39.4645	0.239237	10.9692	1.24008	261.044	0.19667	125.92	6.65643	13.8345	0.04424	2.94621	10.8965	33.6438	0.998366	2.18707	9.26797	197.826	197.826	15.3408	1.69934	8.55839	0.0293633	0.00441794	3.11834	0.013516	1.03871	0.00294388	0.0771171	3.51353	0.160342	604.467	604.467	0.92721	93.1835	2.65	33.3226	1.98153	68.707	5.76484	0.0030494	2.49567	0.189228	10.0356
2018-06-15 17:00:01	6608.81	507.315	0.551596	874.946	99.0668	0.168696	39.4421	0.241664	10.996	1.23896	261.926	0.199049	127.55	6.70327	13.9179	0.0446415	2.98414	10.9408	33.8069	1.00359	2.19741	9.28813	198.973	198.973	15.4663	1.72054	8.58515	0.0295819	0.00442569	3.16189	0.0136655	1.04818	0.00291717	0.0770965	3.55271	0.162815	608.527	608.527	0.939656	93.1833	2.67196	33.6632	1.99454	69.2506	5.8461	0.00268276	2.5151	0.191115	10.1293
2018-06-15 18:00:02	6574.6	503.041	0.550519	870.176	98.5275	0.166885	39.4897	0.239801	10.9668	1.22718	259.959	0.197598	126.706	6.63923	13.9168	0.0444237	2.92457	10.8286	33.505	1.00273	2.17601	9.21868	201.452	201.452	15.6346	1.70467	8.46891	0.0293722	0.00440285	3.12605	0.0135881	1.04282	0.00293579	0.0764122	3.50473	0.160782	601.84	601.84	0.927768	93.2354	2.66127	33.4356	1.97613	67.8112	5.7619	0.00266907	2.50651	0.189929	10.0371
2018-06-15 19:00:02	6581.41	501.903	0.54914	873.781	98.7405	0.166956	39.5011	0.239089	10.9594	1.23011	260.736	0.197522	126.642	6.67912	13.9399	0.0442469	2.94781	10.8594	33.5735	1.00438	2.16306	9.21563	198.943	198.943	15.5372	1.70049	8.50021	0.0295315	0.00440458	3.12583	0.0135501	1.04588	0.00294779	0.0765848	3.52095	0.161147	602.996	602.996	0.941097	93.4915	2.66024	33.4087	1.96931	67.5577	5.80492	0.00268193	2.51261	0.190479	10.0637
2018-06-15 20:00:02	6591.52	499.401	0.546147	868.235	98.4184	0.166335	39.4028	0.239203	10.9256	1.22596	260.747	0.196616	126.757	6.64865	13.9374	0.0440953	2.93329	10.8226	32.9205	1.00401	2.15912	9.19616	198.916	198.916	15.586	1.70097	8.43822	0.0293153	0.00441099	3.09747	0.0134805	1.04255	0.00290107	0.076927	3.5141	0.160508	602.035	602.035	0.936219	93.1264	2.66367	33.3841	1.95063	68.4069	5.7299	0.00262622	2.51789	0.189921	10.0384
2018-06-15 21:00:02	6544.21	496.465	0.544019	861.221	97.8333	0.165692	39.003	0.236905	10.7984	1.22276	259.56	0.19631	128.645	6.598	13.9041	0.0436948	2.91002	10.8258	32.6044	1.00459	2.12103	9.13891	198.172	198.172	15.4069	1.69218	8.28516	0.0293794	0.00429128	3.08325	0.0134215	1.03844	0.00289358	0.0766176	3.4924	0.160019	598.593	598.593	0.922755	92.6771	2.6506	33.2441	1.95749	68.3341	5.74884	0.00260658	2.48748	0.189297	10.0406
2018-06-15 22:00:01	6531.79	496.455	0.541337	858.691	97.5517	0.165004	38.8753	0.236366	10.7491	1.20583	259.37	0.195723	128.453	6.57731	13.8418	0.0433704	2.90552	10.7413	32.5121	1.00462	2.09882	9.08148	198.93	198.93	15.1577	1.68691	8.26054	0.0290333	0.00429451	3.07466	0.0133744	1.03726	0.00288305	0.0761414	3.44031	0.159391	597.582	597.582	0.909767	92.4316	2.63689	33.1967	1.94223	67.4059	5.79403	0.00259133	2.47905	0.188796	10.018
2018-06-15 23:00:02	6493.23	492.713	0.536767	852.481	96.5027	0.163473	38.5707	0.23601	10.6736	1.18632	258.482	0.195002	127.479	6.5602	13.8224	0.0429926	2.88661	10.662	32.5453	1.0047	2.02474	8.98398	197.286	197.286	15.2659	1.67078	8.18612	0.028544	0.00423701	3.05605	0.0131787	1.02988	0.0028999	0.0761886	3.45489	0.157832	590.522	590.522	0.880031	91.3689	2.62023	32.9833	1.92776	67.3093	5.69232	0.00257134	2.47105	0.187304	10.0071
2018-06-16 00:00:02	6460.85	491.095	0.538039	846.906	96.6714	0.163292	38.3543	0.232677	10.6776	1.18805	257.726	0.194385	122.952	6.54021	13.9088	0.0430259	2.85898	10.6646	32.489	1.00348	2.02402	8.96686	193.732	193.732	15.1251	1.65389	8.26349	0.0282495	0.00423807	3.05521	0.0131401	1.02705	0.00289755	0.075684	3.40107	0.156822	574.442	574.442	0.879855	90.9845	2.61711	32.8303	1.90975	66.403	5.65351	0.00256567	2.45333	0.187594	9.86619
2018-06-16 01:00:02	6470.05	492.717	0.538481	856.184	96.4801	0.163973	38.5753	0.233431	10.6783	1.19175	258.319	0.194757	126.051	6.56206	13.9279	0.043051	2.87177	10.7315	32.5751	1.00572	2.01616	9.02259	192.594	192.594	15.121	1.65145	8.30088	0.0283603	0.00422108	3.05363	0.0131111	1.02543	0.00286527	0.0756333	3.41738	0.158114	575.208	575.208	0.885235	90.9034	2.61499	32.8101	1.92145	65.9673	5.60687	0.00286112	2.46475	0.187066	9.8716
2018-06-16 02:00:02	6459.04	492.852	0.536974	855.167	96.338	0.163252	38.5582	0.230587	10.6356	1.1806	256.784	0.194087	123.396	6.50461	14.0054	0.0428774	2.86323	10.6858	32.4497	1.00451	1.96497	9.09419	191.162	191.162	14.9877	1.65337	8.29637	0.0282176	0.00421003	3.04235	0.0130512	1.02051	0.00288501	0.0755724	3.41597	0.157786	575.237	575.237	0.867098	90.8353	2.60724	32.7963	1.90834	66.5105	5.6359	0.00286249	2.46372	0.186942	9.79356
2018-06-16 03:00:01	6495.31	496.148	0.536893	858.118	96.6977	0.163648	38.9679	0.231362	10.7218	1.18481	258.541	0.19491	123.538	6.58694	14.0517	0.0432227	2.9016	10.6872	32.5843	1.00338	1.99785	9.14819	193.993	193.993	15.2026	1.66037	8.3149	0.0282434	0.00423757	3.07109	0.0130587	1.02614	0.00286012	0.0758257	3.4101	0.159218	577.137	577.137	0.869083	90.4729	2.63037	32.8759	1.9315	67.2968	5.73421	0.00288105	2.48294	0.18739	9.89008
2018-06-16 04:00:01	6461.58	494.351	0.534395	850.5	96.4707	0.162726	38.4256	0.23174	10.6892	1.18008	257.317	0.194341	123.432	6.56342	13.9918	0.0430129	2.86186	10.6803	32.4611	1.00439	1.97014	9.13404	192.192	192.192	15.2609	1.65631	8.20952	0.0282881	0.00420247	3.04754	0.0130298	1.01654	0.00289109	0.0761221	3.43038	0.15944	574.97	574.97	0.863915	90.0677	2.62651	32.8427	1.91126	67.0955	5.68254	0.00286651	2.47503	0.186607	9.86229
2018-06-16 05:00:02	6486.47	497.908	0.532425	853.069	96.7053	0.16236	38.4933	0.23138	10.6807	1.18692	258.293	0.194547	123.534	6.55768	14.141	0.0430972	2.87431	10.6717	32.4466	1.00478	1.99838	9.10419	192.108	192.108	15.3549	1.6547	8.22253	0.0281746	0.00414499	3.0652	0.0129971	1.01846	0.00289367	0.0758866	3.41393	0.160224	576.375	576.375	0.868683	89.8686	2.61695	32.8548	1.91722	67.2549	5.6994	0.00287145	2.48492	0.187112	10.007
2018-06-16 06:00:02	6503.86	501.135	0.534561	857.646	97.2345	0.163849	38.3483	0.234669	10.7765	1.19523	259.4	0.19616	124.306	6.59795	14.4612	0.0433232	2.93998	10.7348	32.6004	1.00531	2.00233	9.15051	193.371	193.371	15.4399	1.65689	8.24901	0.0282596	0.00417702	3.08091	0.0131314	1.02877	0.00291188	0.076325	3.43544	0.162098	575.615	575.615	0.878144	90.2711	2.62495	32.9773	1.92179	68.6752	5.70186	0.00287018	2.50003	0.186932	10.003
2018-06-16 07:00:02	6507.45	499.449	0.535637	856.583	96.1566	0.163946	38.0584	0.233535	10.711	1.20179	258.096	0.195055	127.942	6.57334	14.68	0.0431875	2.92258	10.7013	32.8874	1.00367	2.01779	9.13391	194.89	194.89	15.4792	1.65783	8.26223	0.0282766	0.00416046	3.0735	0.0131551	1.02677	0.00290471	0.0757131	3.42753	0.16158	576.661	576.661	0.877047	91.9747	2.62284	32.9588	1.944	68.636	5.67036	0.00286675	2.50933	0.187226	10.1325
2018-06-16 08:00:02	6512.14	500.324	0.533304	856.679	96.499	0.163875	38.1852	0.233537	10.7343	1.20367	258.509	0.195301	127.671	6.58657	14.6604	0.0433013	2.9194	10.7376	33.0789	1.00401	2.02873	9.15909	194.708	194.708	15.4736	1.66093	8.31923	0.0284411	0.00419073	3.0836	0.0130047	1.02662	0.00290199	0.0759825	3.44528	0.161363	577.203	577.203	0.880329	91.2867	2.61894	33.0423	1.94578	68.9424	5.63654	0.00286003	2.52076	0.187063	9.98295
2018-06-16 09:00:02	6498.56	498.154	0.53175	851.324	96.5005	0.16317	38.1137	0.231637	10.6803	1.19694	258.49	0.194157	126.386	6.61425	14.3775	0.0432217	2.91492	10.7081	33.0224	1.00422	2.00804	9.15405	193.476	193.476	15.3894	1.6544	8.30369	0.0281994	0.00418769	3.05091	0.0129415	1.02358	0.00290922	0.0756573	3.46149	0.161011	576.045	576.045	0.878809	91.064	2.61699	32.8423	1.9469	67.6611	5.68368	0.00528751	2.52298	0.186525	9.98281
2018-06-16 10:00:01	6502.52	499.869	0.533661	854.557	96.5844	0.164195	38.3917	0.231909	10.7545	1.20285	259.118	0.194542	126.815	6.58609	14.3947	0.04319	2.91506	10.7691	33.0094	1.00314	2.02453	9.20432	195.211	195.211	15.5477	1.66256	8.31203	0.0282513	0.00421319	3.05661	0.0129325	1.02754	0.00287763	0.0759029	3.48058	0.1605	576.667	576.667	0.876871	90.7917	2.61813	32.896	1.94536	68.6465	5.64692	0.00529021	2.52525	0.186534	9.99596
2018-06-16 11:00:02	6526.88	501.454	0.534028	854.601	97.012	0.164049	38.4957	0.232429	10.7588	1.21592	260.574	0.194851	127.599	6.61533	14.5288	0.0432541	2.93396	10.7731	33.0952	1.00342	2.04222	9.27154	192.764	192.764	15.6751	1.65953	8.32039	0.0282666	0.00423718	3.10585	0.0129631	1.03046	0.00291633	0.0759763	3.47068	0.16184	577.773	577.773	0.89045	90.998	2.61797	32.9744	1.95019	68.9678	5.7034	0.00529559	2.52941	0.186631	10.064
2018-06-16 12:00:02	6508.68	500.648	0.532358	851.84	96.6956	0.163073	38.1386	0.232441	10.6323	1.19795	260.18	0.194147	127.134	6.60472	14.4354	0.0429657	2.93421	10.7663	32.9711	1.00475	2.02665	9.38177	194.656	194.656	15.7573	1.6471	8.28366	0.0281705	0.004199	3.09362	0.0129145	1.04135	0.00290484	0.0758727	3.44661	0.16151	570.642	570.642	0.886766	90.7935	2.607	32.8812	1.94427	68.1742	5.68109	0.00529027	2.51943	0.186111	9.97033
2018-06-16 13:00:02	6500.07	499.74	0.530909	850.896	96.273	0.163088	38.0809	0.231382	10.6025	1.19681	259.428	0.194655	125.715	6.55919	14.3891	0.0430505	2.93472	10.7263	32.9195	1.00485	2.02561	9.34784	191.655	191.655	15.5764	1.65254	8.31254	0.0279177	0.00418111	3.09291	0.0128632	1.0492	0.00289137	0.075709	3.42308	0.160801	568.66	568.66	0.89007	89.9688	2.60329	32.7024	1.96241	68.6351	5.67271	0.0052888	2.48273	0.184879	9.98833
2018-06-16 14:00:02	6456.44	491.946	0.52943	846.271	95.4698	0.161543	37.7814	0.231076	10.5277	1.1845	259.081	0.193768	125.798	6.55284	14.2883	0.0423691	2.89164	10.6607	32.683	1.001	1.97799	9.19049	190.74	190.74	15.5887	1.64244	8.23595	0.027956	0.00412011	3.07564	0.0127514	1.03661	0.00288285	0.0749506	3.39435	0.159432	565.073	565.073	0.870995	89.7061	2.59355	32.5897	1.92658	67.9024	5.7558	0.00527616	2.45535	0.18342	10.0464
2018-06-16 15:00:02	6460.38	493.804	0.529863	848.341	95.5351	0.161586	37.3084	0.230138	10.5096	1.18762	259.586	0.1939	125.968	6.50382	14.3659	0.0424458	2.8893	10.658	32.7703	1.0039	1.98407	9.09626	190.153	190.153	15.5061	1.64421	8.24443	0.0279031	0.00415911	3.05131	0.0128539	1.03603	0.00288268	0.0749802	3.4112	0.159291	569.608	569.608	0.874941	89.4503	2.58421	32.6015	1.93733	67.683	5.66956	0.00528527	2.46018	0.182865	10.0502
2018-06-16 16:00:01	6402.29	489.526	0.525821	842.686	94.4467	0.160055	37.1157	0.228193	10.3869	1.17232	257.482	0.191729	123.424	6.42326	14.196	0.0418706	2.85096	10.5553	32.4679	1.00226	1.95699	8.96905	189.584	189.584	15.481	1.63005	8.22952	0.0274048	0.00408959	2.9804	0.0125532	1.01906	0.00282945	0.0742016	3.37649	0.158644	540.385	540.385	0.856026	88.6611	2.55842	32.4055	1.90465	67.5983	5.60534	0.00530003	2.44803	0.181899	9.95036
2018-06-16 17:00:02	6525.13	500.456	0.533538	858.76	96.4377	0.163381	38.3679	0.234167	10.6617	1.20204	264.07	0.196504	127.787	6.63317	14.534	0.0431281	2.94331	10.8025	33.0773	1.00439	2.03669	9.17606	194.262	194.262	15.8193	1.67422	8.32736	0.0281836	0.00422164	3.05422	0.0128845	1.04617	0.00294218	0.0760987	3.43891	0.162593	559.761	559.761	0.881319	90.5889	2.61059	32.9435	1.94972	69.7131	5.65568	0.00533675	2.49384	0.185688	10.1718
2018-06-16 18:00:02	6559.97	501.535	0.536625	857.025	96.8834	0.163509	38.5263	0.234181	10.7187	1.20157	266.337	0.197167	127.904	6.63232	14.5538	0.043274	2.93771	10.7866	33.1194	1.0042	2.03941	9.14634	193.458	193.458	15.783	1.66635	8.33362	0.0283421	0.00427524	3.05173	0.0129278	1.04844	0.00291723	0.0759005	3.4386	0.161985	559.504	559.504	0.882803	90.4155	2.61919	32.9872	1.94636	68.6541	5.71631	0.00536027	2.45765	0.181867	10.1081
2018-06-16 19:00:02	6554.58	501.78	0.536468	859.846	97.1725	0.162769	38.4805	0.233282	10.7057	1.208	266.545	0.196061	127.664	6.63161	14.5222	0.0431202	2.9409	10.7643	33.0778	1.00494	2.03758	9.11056	193.51	193.51	15.7786	1.662	8.30326	0.0283646	0.00425303	3.04376	0.0128509	1.0502	0.00291011	0.0759718	3.44883	0.1616	551.961	551.961	0.877387	90.2446	2.61651	32.8883	1.94881	69.2835	5.6298	0.00535409	2.46606	0.183665	10.0889
2018-06-16 20:00:02	6528.9	499.932	0.536004	856.682	96.6373	0.162652	38.2007	0.233901	10.6789	1.20268	265.847	0.195641	127.638	6.60584	14.4493	0.0430614	2.92728	10.7734	32.3112	1.00385	2.02334	9.07056	195.524	195.524	15.8359	1.6578	8.27393	0.0283913	0.0042024	3.04244	0.0129382	1.05114	0.00290685	0.0756481	3.45029	0.160954	556.335	556.335	0.873482	90.2071	2.62118	32.834	1.9508	69.6288	5.63131	0.00535465	2.47376	0.18499	10.0529
2018-06-16 21:00:01	6565.48	501.067	0.53707	857.328	96.9418	0.163032	38.3348	0.233343	10.6912	1.21153	267.168	0.196518	127.319	6.62758	14.5859	0.0432261	2.94271	10.7826	32.4725	1.00451	2.03976	9.0995	194.542	194.542	15.8766	1.65962	8.34823	0.0283203	0.00419699	3.05262	0.0129104	1.04837	0.00291144	0.0760425	3.45979	0.161464	558.056	558.056	0.873336	90.6796	2.63215	32.9445	1.96253	68.1121	5.62348	0.00261416	2.48798	0.185305	10.0845
2018-06-16 22:00:02	6580.13	502.417	0.538155	858.026	97.8849	0.163533	38.479	0.233255	10.6939	1.20995	267.94	0.196639	128.027	6.63223	14.59	0.0434371	2.95299	10.81	32.6494	1.00497	2.02457	9.16175	194.677	194.677	15.9435	1.66375	8.32829	0.0282698	0.00421408	3.05657	0.0129005	1.05372	0.00291727	0.0760375	3.45107	0.162801	559.205	559.205	0.879641	90.6391	2.63618	33.4359	1.97441	67.8154	5.66225	0.00261666	2.49039	0.186468	10.168
2018-06-16 23:00:02	6582.06	502.495	0.538093	858.619	98.0802	0.164012	38.4692	0.234037	10.7341	1.21108	267.848	0.19639	128.233	6.64447	14.5908	0.0436851	2.96707	10.8312	32.6494	1.0034	2.04417	9.23925	195.653	195.653	15.9447	1.66144	8.35708	0.0282753	0.00424424	3.05372	0.0129234	1.05348	0.00292126	0.0762114	3.46693	0.162892	559.421	559.421	0.882129	90.4332	2.61951	33.3737	1.96913	69.1642	5.67472	0.00499193	2.4962	0.187967	10.0998
2018-06-17 00:00:05	6538.65	499.829	0.536116	853.914	97.5317	0.163117	38.2417	0.233649	10.6396	1.20334	266.806	0.195465	127.057	6.61684	14.528	0.0432213	2.95215	10.7902	32.6248	1.00452	2.03362	9.18182	192.845	192.845	15.8026	1.65247	8.27773	0.0281251	0.00420352	3.03755	0.0129322	1.04367	0.00291553	0.0761072	3.46759	0.161857	556.719	556.719	0.878114	90.5107	2.60915	33.3109	1.94756	67.1724	5.71652	0.00498868	2.49199	0.184913	10.0314
2018-06-17 01:00:02	6558.19	500.662	0.535333	853.868	98.1987	0.163385	38.5431	0.233484	10.6736	1.20148	266.293	0.195931	127.065	6.58571	14.4858	0.0432474	2.95336	10.7854	32.6729	1.00266	2.03646	9.25411	195.561	195.561	15.8082	1.65958	8.26238	0.0281131	0.00423036	3.04158	0.0128195	1.04254	0.0028972	0.0759032	3.48156	0.162195	557.403	557.403	0.876163	90.6364	2.62571	33.1892	1.94589	66.5131	5.71923	0.00498785	2.51229	0.185945	10.0031
2018-06-17 02:00:02	6569.03	502.261	0.535362	857.646	98.3603	0.163329	38.5616	0.23285	10.6912	1.20287	266.721	0.196635	126.604	6.62929	14.5196	0.0434475	2.96079	10.7813	32.7255	1.00375	2.03899	9.25482	193.206	193.206	15.9573	1.65769	8.26098	0.0280436	0.00425797	3.04417	0.0128614	1.03966	0.00290682	0.0759322	3.48134	0.162368	558.624	558.624	0.87948	90.9174	2.63072	33.2271	1.95697	68.0759	5.70561	0.00450297	2.50397	0.184393	10.0138
2018-06-17 03:00:02	6577.11	503.893	0.536706	860.973	97.6548	0.16328	38.4064	0.234113	10.7177	1.20464	266.56	0.196755	126.197	6.61282	14.6386	0.0434358	2.98989	10.7845	32.7806	1.00367	2.04081	9.2588	193.003	193.003	15.9983	1.66705	8.30494	0.0281708	0.0042331	3.04968	0.0129393	1.04429	0.00290153	0.0760156	3.48832	0.16286	560.206	560.206	0.885409	90.9739	2.62743	33.337	1.94895	68.0919	5.69014	0.00450116	2.51524	0.184253	10.0181
2018-06-17 04:00:02	6579.79	505.545	0.538058	863.826	97.9723	0.164185	38.4452	0.23374	10.7192	1.20949	266.292	0.197429	126.117	6.6208	14.6022	0.0435135	3.06461	10.8066	32.8691	1.00259	2.09221	9.2461	194.31	194.31	16.173	1.66935	8.33486	0.0282656	0.0042616	3.04777	0.0128135	1.04508	0.00291949	0.0763572	3.48599	0.162514	561.509	561.509	0.892748	91.299	2.61872	33.3784	1.95166	70.3124	5.68177	0.0045038	2.54383	0.183234	10.0345
2018-06-17 05:00:01	6555.32	506.937	0.53764	862.894	98.0031	0.163802	38.6303	0.233303	10.7138	1.20301	265.318	0.196947	125.419	6.60492	14.5427	0.0433811	3.06469	10.8027	32.8385	1.00053	2.08108	9.24266	194.399	194.399	16.2007	1.6664	8.29531	0.0281819	0.00425443	3.05598	0.0132083	1.03962	0.00289139	0.075978	3.43411	0.162917	557.422	557.422	0.888342	90.5249	2.63423	33.3597	1.95305	71.213	5.67156	0.00450154	2.53889	0.183252	10.0221
2018-06-17 06:00:02	6562.86	505.204	0.535565	860.129	97.9906	0.163509	38.4972	0.233864	10.6646	1.1922	265.723	0.196806	125.568	6.56953	14.5215	0.0432416	3.05985	10.7884	32.8758	1.00381	2.08788	9.16976	192.248	192.248	16.2154	1.6624	8.28749	0.0282166	0.00427569	3.03039	0.0129641	1.03714	0.00290489	0.0759002	3.44275	0.163084	555.537	555.537	0.890451	90.0776	2.62882	33.3419	1.94153	68.1193	5.7023	0.00450252	2.54616	0.181822	10.0144
2018-06-17 07:00:02	6568.12	503.856	0.535128	860.485	97.465	0.162924	38.3572	0.233066	10.6441	1.19238	265.201	0.197141	125.813	6.57271	14.4446	0.043251	3.04988	10.7807	32.8086	1.00439	2.07134	9.13315	192.254	192.254	16.1747	1.67122	8.20587	0.0282808	0.00426378	3.05308	0.0130082	1.03925	0.00290879	0.0758356	3.4424	0.163015	536.967	536.967	0.884348	90.5042	2.61396	33.2794	1.94712	67.8484	5.70027	0.00449944	2.54709	0.184892	10.0138
2018-06-17 08:00:02	6580.43	503.387	0.535595	857.7	97.8724	0.163388	38.2776	0.233592	10.6583	1.19345	264.832	0.197192	125.176	6.5841	14.3596	0.0431142	3.04466	10.7769	32.8559	1.00254	2.06136	9.14033	192.977	192.977	16.2311	1.66428	8.19846	0.0281615	0.00426163	3.04767	0.0128881	1.03548	0.00289774	0.0755913	3.44162	0.162414	536.138	536.138	0.879141	92.8591	2.61996	33.1854	1.9357	67.7341	5.68012	0.00449806	2.54336	0.184185	9.99075
2018-06-17 09:00:01	6571.49	505.659	0.536077	858.671	97.5979	0.16268	38.2209	0.23296	10.6606	1.18849	267.296	0.196988	125.461	6.51229	14.4782	0.0430912	3.04527	10.7847	33.2264	1.00297	2.06224	9.12656	191.742	191.742	16.305	1.65944	8.22683	0.0280201	0.00427488	3.05537	0.0128853	1.03349	0.00289983	0.0755782	3.48497	0.162939	536.433	536.433	0.878534	94.1357	2.61832	33.2643	1.94313	68.5049	5.63745	0.00385618	2.52692	0.184279	9.97551
2018-06-17 10:00:01	6562.94	503.667	0.536541	857.804	97.6656	0.163208	38.2286	0.234556	10.6757	1.19422	268.063	0.197503	125.25	6.5501	14.466	0.0432334	3.06306	10.7637	33.0605	1.00349	2.06216	9.14686	193.159	193.159	16.6251	1.66358	8.21211	0.0281034	0.00426914	3.06009	0.0128715	1.037	0.00290106	0.0753819	3.44415	0.162471	558.555	558.555	0.874707	94.8696	2.61113	33.2566	1.9441	67.3835	5.62684	0.00386425	2.51465	0.182716	10.0785
2018-06-17 11:00:01	6547.44	502.776	0.534484	857.776	97.0414	0.162789	38.1513	0.234047	10.6371	1.1912	266.762	0.196893	125.105	6.54064	14.5292	0.0433444	3.08391	10.7856	33.0929	1.00367	2.04606	9.12785	192.262	192.262	16.4573	1.65306	8.19885	0.0279734	0.00425925	3.05985	0.0128643	1.0392	0.00291084	0.0751605	3.50288	0.162161	543.771	543.771	0.872374	93.0495	2.60494	33.2186	1.94382	66.7167	5.6775	0.00386389	2.50896	0.183871	10.0313
2018-06-17 12:00:02	6553.37	503.05	0.534309	856.965	97.1431	0.162659	38.1784	0.233469	10.6562	1.18657	265.904	0.196906	125.292	6.52928	14.4713	0.0431944	3.08188	10.7863	33.0946	1.00299	2.04429	9.18509	191.666	191.666	16.4723	1.64914	8.18822	0.0279349	0.00428594	3.03809	0.0128017	1.03161	0.00290002	0.0752079	3.51698	0.16216	586.981	586.981	0.864284	92.8709	2.61288	33.2308	1.93451	66.0234	5.67572	0.0038593	2.51177	0.183518	10.068
2018-06-17 13:00:02	6512.32	499.894	0.530895	851.398	96.6378	0.161927	38.1872	0.231378	10.5118	1.18042	264.805	0.195413	124.044	6.43032	14.3128	0.0427126	3.06974	10.698	32.9959	1.00265	2.0285	9.12797	192.821	192.821	16.4945	1.63987	8.14594	0.0278385	0.00422165	3.01757	0.0127695	1.0259	0.0028842	0.0746117	3.41012	0.160775	557.834	557.834	0.85936	91.0604	2.5924	32.9883	1.91541	65.7055	5.58475	0.00385215	2.5167	0.182295	9.94658
2018-06-17 14:00:02	6526.29	500.795	0.527803	852.97	96.7581	0.162118	38.1942	0.230857	10.5414	1.1794	265.555	0.19606	123.988	6.3985	14.3244	0.0429554	3.08964	10.6952	33.1079	1.00323	2.03606	9.14931	191.745	191.745	16.4731	1.63856	8.13274	0.0278571	0.0041951	3.01819	0.0127881	1.02704	0.00288694	0.0742719	3.41205	0.160949	542.128	542.128	0.855847	91.78	2.59312	33.0902	1.92226	65.1429	5.6462	0.00385222	2.50707	0.180648	10.0227
2018-06-17 15:00:02	6520.56	500.541	0.527169	852.552	96.0178	0.162297	38.1665	0.231653	10.5288	1.17747	269.115	0.196076	123.535	6.34126	14.2898	0.0430382	3.10888	10.6601	32.9836	1.00276	2.02661	9.15023	193.053	193.053	16.781	1.63334	8.14005	0.0279564	0.00419857	3.02025	0.0127053	1.02931	0.00289523	0.0744565	3.40726	0.160194	541.935	541.935	0.856876	90.8697	2.58546	33.2087	1.90386	68.027	5.59762	0.00384829	2.5102	0.18064	10.0469
2018-06-17 16:00:02	6520.71	502.126	0.530138	852.106	96.5179	0.162997	38.3002	0.231114	10.5462	1.17873	269.275	0.19653	123.411	6.3204	14.3188	0.043083	3.12386	10.6597	33.0563	0.999295	2.0329	9.13948	190.995	190.995	16.9473	1.63524	8.05393	0.0280131	0.00419509	3.03695	0.0126191	1.03023	0.00288546	0.0745749	3.41035	0.160987	560.446	560.446	0.857033	90.3732	2.59138	33.2528	1.90566	67.1248	5.61903	0.00380931	2.51253	0.180005	10.017
2018-06-17 17:00:01	6541.09	502.299	0.530275	852.678	96.7401	0.163332	38.7344	0.230904	10.5214	1.18071	270.338	0.196716	124.196	6.38864	14.3494	0.0429757	3.1334	10.6911	33.1427	1.00311	2.04261	9.13658	191.512	191.512	16.9627	1.63917	8.08034	0.0285115	0.00422392	3.04401	0.0127412	1.02584	0.00290494	0.0748654	3.41321	0.161545	564.375	564.375	0.856752	91.8685	2.59758	33.405	1.90895	68.2424	5.64947	0.0038143	2.50719	0.180608	10.0507
2018-06-17 18:00:02	6542.2	502.306	0.527726	852.51	96.7626	0.16296	38.908	0.232481	10.5388	1.17877	270.067	0.196856	124.02	6.39768	14.3749	0.0430389	3.11129	10.7291	32.9238	1.0037	2.03381	9.14491	190.63	190.63	17.081	1.63947	7.92347	0.0283635	0.00421488	3.08051	0.0127923	1.0274	0.00289512	0.074671	3.50404	0.161573	559.539	559.539	0.859831	91.5514	2.59555	33.5033	1.91629	68.4193	5.68198	0.00381752	2.51449	0.181276	10.0715
2018-06-17 19:00:01	6544.3	503.174	0.530362	852.776	97.267	0.163425	39.2066	0.231501	10.5529	1.17952	269.167	0.19698	124.869	6.3357	14.3931	0.0430895	3.12112	10.7448	32.8593	1.00429	2.04317	9.15121	191.587	191.587	17.1254	1.64439	7.94646	0.0284459	0.00418133	3.13607	0.0127504	1.02476	0.00290588	0.0747294	3.42009	0.161899	562.044	562.044	0.860641	91.5826	2.59801	33.5785	1.92712	68.3184	5.71164	0.00382164	2.51261	0.18121	10.0851
2018-06-17 20:00:01	6564.24	504.273	0.532522	856.094	98.0118	0.16421	39.5214	0.234155	10.5879	1.18293	269.357	0.197239	125.802	6.34848	14.3605	0.0433202	3.10831	10.7573	32.9191	1.00314	2.04698	9.17178	191.31	191.31	17.2087	1.63769	7.95534	0.0283859	0.00415344	3.10564	0.0128095	1.02478	0.00290607	0.0746388	3.43206	0.162054	561.118	561.118	0.861098	91.9359	2.60098	33.8652	1.94435	56.0896	5.73001	0.00381132	2.51337	0.18319	10.0301
2018-06-17 21:00:02	6521.82	501.466	0.530727	851.369	96.7989	0.16292	38.932	0.234544	10.5233	1.17912	265.142	0.196283	125.276	6.31578	14.3415	0.0428969	3.07461	10.6492	32.664	1.00308	2.02528	9.11907	190.22	190.22	16.6594	1.6372	7.89838	0.0279343	0.00411956	3.08667	0.0127042	1.02594	0.00291329	0.0740983	3.40909	0.160952	531.988	531.988	0.850022	91.6363	2.58667	33.797	1.94206	57.6552	5.69469	0.00292363	2.50354	0.181592	10.0266
2018-06-17 22:00:02	6541.71	502.229	0.531782	854.286	96.7268	0.162676	39.0592	0.234499	10.5102	1.18302	267	0.195909	125.441	6.3687	14.3298	0.0429993	3.09555	10.6574	32.3554	1.00412	2.00959	9.12697	192.503	192.503	16.8803	1.63441	7.90267	0.0280681	0.0041531	3.09916	0.0127709	1.0297	0.00293632	0.0742747	3.42852	0.161395	538.751	538.751	0.85419	91.7334	2.59972	33.7633	1.93626	52.1265	5.72972	0.0029307	2.49077	0.182526	10.0618
2018-06-17 23:00:01	6537.84	502.672	0.531361	853.176	96.8248	0.162763	38.9891	0.233262	10.5249	1.18225	267.072	0.195869	125.263	6.36009	14.3576	0.0429992	3.09988	10.6879	32.067	1.00488	2.01439	9.11367	190.788	190.788	16.6391	1.63091	7.90207	0.0282718	0.00415899	3.10125	0.0127494	1.03323	0.00291178	0.0744525	3.42487	0.16109	538.201	538.201	0.852654	92.0431	2.59187	33.7934	1.92126	65.5467	5.64199	0.0029264	2.5004	0.182223	10.0802
2018-06-18 00:00:01	6503.94	500.53	0.528216	851.812	96.1026	0.161397	38.7598	0.232105	10.4499	1.17465	265.767	0.194889	124.063	6.31	14.334	0.0426461	3.01833	10.5931	31.9356	1.00548	1.99721	9.06278	191.322	191.322	16.5665	1.62128	7.91209	0.028109	0.00410587	3.10718	0.0125602	1.03139	0.00287259	0.0741003	3.39712	0.160154	538.453	538.453	0.846477	91.3264	2.57937	33.6801	1.90266	64.5976	5.61494	0.00291423	2.49437	0.179736	10.0703
2018-06-18 01:00:02	6494.06	499.239	0.528195	850.309	95.3984	0.161404	38.4495	0.229922	10.416	1.17381	263.867	0.194496	122.912	6.26978	14.3106	0.0425052	3.02824	10.5743	31.9978	1.01118	1.98956	9.10611	189.553	189.553	16.622	1.61158	7.92102	0.0278511	0.00409506	3.09604	0.0125575	1.02789	0.00291015	0.0737094	3.39525	0.160104	537.818	537.818	0.841538	91.1078	2.56214	33.5457	1.8784	67.6288	5.5951	0.00290855	2.48588	0.179507	10.0404
2018-06-18 02:00:02	6486.3	496.069	0.526211	846.117	95.6441	0.159632	38.1939	0.230245	10.3362	1.16281	263.383	0.194172	122.933	6.23464	14.3574	0.0422874	3.00094	10.5607	31.9738	1.00596	1.97345	9.04858	188.505	188.505	16.3171	1.59376	7.90401	0.0277566	0.00409335	3.07275	0.0124948	1.00897	0.00289312	0.0739155	3.38781	0.158411	535.698	535.698	0.834318	90.7157	2.55664	33.5092	1.8815	67.2631	5.61507	0.00297882	2.47553	0.179026	9.97597
2018-06-18 03:00:02	6485.76	497.75	0.524896	843.291	95.313	0.159507	38.1041	0.230161	10.3238	1.1654	260.956	0.194322	123.07	6.20474	14.3247	0.0423824	3.05466	10.5012	31.9429	1.00454	1.98413	9.03103	188.687	188.687	16.5757	1.59202	7.89718	0.0278057	0.00408119	3.04595	0.0124766	0.995881	0.00289018	0.0739942	3.43359	0.158559	541.558	541.558	0.838254	90.822	2.55601	33.5908	1.89212	64.3819	5.57259	0.00296793	2.47252	0.178898	9.96556
2018-06-18 04:00:02	6479.29	497.607	0.52411	841.354	95.3797	0.159549	38.1926	0.229864	10.2842	1.16237	260.321	0.194382	123.363	6.19771	14.2945	0.0420934	3.04143	10.5156	31.773	1.00569	1.97722	9.02619	188.575	188.575	16.7553	1.57608	7.76827	0.0274784	0.0040618	3.00417	0.0123883	0.990135	0.00290766	0.0734696	3.4332	0.158425	529.616	529.616	0.835599	90.3358	2.54535	33.4972	1.89357	66.0732	5.57442	0.00273039	2.46775	0.178386	9.93666
2018-06-18 05:00:02	6452.1	496.699	0.523409	840.192	95.1518	0.159567	37.979	0.228476	10.241	1.15399	259.211	0.194276	123.405	6.18381	14.2421	0.0420378	3.02007	10.4679	31.7201	1.00658	1.97133	9.01305	188.508	188.508	16.7873	1.56765	7.76036	0.0275735	0.00405212	3.01158	0.0122462	0.995069	0.00289051	0.0734724	3.44541	0.158645	539.484	539.484	0.831809	90.3605	2.54017	33.388	1.88802	66.0127	5.54283	0.00286466	2.46768	0.178707	10.0085
2018-06-18 06:00:02	6483.78	497.303	0.523838	841.039	95.001	0.158591	37.7404	0.227958	10.2817	1.16298	258.233	0.194508	123.545	6.27328	14.2469	0.0420026	3.02339	10.4444	31.8612	1.00516	1.96153	9.01385	189.289	189.289	17.0589	1.56619	7.7509	0.0274475	0.00398553	3.01516	0.012344	0.9967	0.0029165	0.0732511	3.45756	0.158601	533.312	533.312	0.830168	90.2563	2.54193	33.1728	1.88421	66.2417	5.69647	0.0029132	2.47682	0.17865	10.0248
2018-06-18 07:00:02	6484.18	497.928	0.523493	841.249	95.1925	0.158321	37.6458	0.227784	10.3031	1.16397	256.818	0.194596	123.008	6.25759	14.2024	0.0421135	3.02342	10.428	31.9851	1.00569	1.95485	9.01933	190.378	190.378	17.0187	1.56762	7.79062	0.0274359	0.00392032	3.00891	0.0124652	0.995022	0.00294544	0.0731173	3.44346	0.15876	533.73	533.73	0.831902	90.2581	2.53395	33.154	1.87729	66.4587	5.55478	0.00291156	2.47811	0.179004	10.0371
2018-06-18 08:00:02	6483.14	497.352	0.518346	839.076	95.0219	0.157717	37.6513	0.228413	10.2637	1.15103	256.179	0.193534	122.713	6.22312	14.1134	0.042077	3.04011	10.3516	31.8373	1.00427	1.98811	9.0249	190.6	190.6	16.9038	1.56969	7.75225	0.0273247	0.00391343	3.02423	0.0122521	0.993625	0.00289842	0.0729856	3.44544	0.158383	507.951	507.951	0.829734	89.9374	2.53411	33.1541	1.8863	66.7435	5.56467	0.00249083	2.46862	0.177403	9.96416
2018-06-18 09:00:02	6495.01	499.067	0.523	843.913	95.4541	0.159446	37.8914	0.22907	10.4356	1.15843	256.73	0.193811	122.968	6.23985	14.1761	0.042269	3.07379	10.4294	31.9659	1.00335	2.00306	9.04488	188.449	188.449	17.1107	1.57282	7.64082	0.0274648	0.00394683	3.0294	0.0124817	0.997445	0.00292472	0.0731511	3.44729	0.158977	508.539	508.539	0.838357	90.4542	2.53108	33.1848	1.88667	66.2592	5.57262	0.00249174	2.47438	0.177117	9.8685
2018-06-18 10:00:03	6505.62	498.995	0.521511	841.498	94.996	0.158751	38.0601	0.227867	10.4066	1.15273	258.242	0.194188	122.936	6.21818	14.171	0.0420489	3.08284	10.3469	31.9837	1.00434	1.98116	9.0402	191.1	191.1	17.1843	1.56557	7.66294	0.0275367	0.00395256	3.05412	0.0122489	0.998038	0.00287701	0.0730931	3.44333	0.158988	507.094	507.094	0.832808	90.798	2.52567	33.1393	1.88121	64.6023	5.59546	0.00253677	2.45153	0.175463	9.92338
2018-06-18 11:00:02	6484.23	497.471	0.516353	839.28	94.6532	0.15853	37.8897	0.22757	10.3212	1.15137	255.882	0.193726	122.082	6.23231	14.1558	0.0418333	3.05409	10.4174	31.8472	1.00547	1.97346	9.01355	188.762	188.762	17.0354	1.55915	7.62579	0.0274826	0.00394411	3.04024	0.0122446	0.994729	0.0028457	0.0729847	3.44553	0.1582	497.141	497.141	0.826736	91.1011	2.51025	33.1028	1.86934	66.303	5.63355	0.00254298	2.43435	0.176069	9.96744
2018-06-18 12:00:02	6468.73	495.862	0.514206	834.036	94.4312	0.157539	37.5792	0.22685	10.3081	1.12548	253.125	0.19304	121.609	6.17052	14.1509	0.0415174	3.03351	10.3958	31.7369	1.00518	1.96913	8.97892	189.248	189.248	16.9527	1.55433	7.54796	0.0275277	0.00389506	3.02395	0.0122845	0.992089	0.00289426	0.0725762	3.4563	0.157825	495.653	495.653	0.826626	90.4672	2.50655	32.9059	1.86165	64.5865	5.6164	0.00251184	2.447	0.175819	9.94194
2018-06-18 13:00:02	6477.32	496.499	0.51355	836.645	94.0548	0.157196	37.5681	0.226142	10.3012	1.11487	252.507	0.191534	121.15	6.10133	14.1877	0.0416456	3.03677	10.3507	31.7119	1.00406	1.97105	8.98022	187.468	187.468	16.8999	1.55042	7.54896	0.0273124	0.00390046	2.98547	0.0120786	0.988914	0.00291029	0.0726346	3.43192	0.15768	496.689	496.689	0.822562	89.8945	2.49427	32.8423	1.87934	65.0085	5.51392	0.00250376	2.4383	0.173716	9.99768
2018-06-18 14:00:01	6473.58	497.416	0.51368	837.162	94.298	0.157078	37.6763	0.226341	10.2881	1.10437	253.167	0.192096	121.241	6.03265	14.3041	0.0417033	3.02325	10.3636	31.7948	1.00398	1.96583	8.98614	186.904	186.904	16.7483	1.55121	7.71286	0.0273253	0.00389437	2.98822	0.0121123	0.984946	0.00288672	0.0728138	3.44751	0.157543	502.557	502.557	0.820115	90.1526	2.50311	32.9385	1.86557	63.9896	5.50802	0.00254226	2.4545	0.173728	10.0586
2018-06-18 15:00:02	6505.36	499.541	0.518784	841.309	94.9005	0.158699	37.8485	0.226645	10.374	1.11241	255.175	0.192327	121.548	6.07516	14.3467	0.0422453	3.04563	10.4363	31.7275	1.00471	1.97407	9.02815	190.086	190.086	16.7346	1.55678	7.78363	0.0274125	0.00397169	3.01638	0.0120995	0.986682	0.00290603	0.0729421	3.47467	0.158288	531.207	531.207	0.821559	90.2041	2.51543	33.0537	1.87238	63.3834	5.59101	0.00271761	2.4543	0.175292	10.0888
2018-06-18 16:00:02	6502.33	499.408	0.516324	842.724	94.7516	0.158692	37.898	0.227399	10.3626	1.11101	254.07	0.192618	121.775	6.11675	14.318	0.0422451	3.04631	10.451	31.622	1.00426	1.9786	9.03775	189.175	189.175	16.798	1.5771	7.75466	0.0275602	0.00403183	3.00932	0.0121252	0.984808	0.00290312	0.0727583	3.5353	0.15808	530.446	530.446	0.819141	90.0174	2.52157	33.0647	1.86725	64.0345	5.61772	0.00257636	2.45309	0.174332	10.0672
2018-06-18 17:00:02	6683.88	514.399	0.535643	873.62	97.597	0.164493	39.3628	0.234404	10.6449	1.16101	261.427	0.198086	127.333	6.27866	14.6255	0.0437571	3.17981	10.7392	32.6223	1.00327	2.07078	9.37367	196.008	196.008	16.9389	1.62912	8.13704	0.028807	0.00414263	3.13834	0.0126205	1.00898	0.00303063	0.0753276	3.60436	0.162628	516.141	516.141	0.845696	92.372	2.60508	34.0103	1.93754	66.7717	5.71476	0.00260667	2.53501	0.179499	10.203
2018-06-18 18:00:02	6759.72	519.823	0.542901	886.15	98.3668	0.165689	39.8886	0.237817	10.7421	1.1958	265.967	0.199555	128.21	6.37137	15.2539	0.0450489	3.21839	10.8475	32.7964	1.00466	2.13841	9.566	201.834	201.834	16.8739	1.65764	8.2381	0.0292963	0.00422118	3.18036	0.0130212	1.03131	0.00304253	0.0760448	3.66738	0.166614	553.135	553.135	0.877594	93.2121	2.67146	34.4153	1.96109	67.0604	5.72884	0.00259399	2.60736	0.181805	10.3098
2018-06-18 19:00:02	6748	519.907	0.543508	891.002	98.8619	0.166387	40.0592	0.237911	10.7358	1.19628	266.811	0.198774	127.151	6.45305	15.1989	0.0452901	3.20122	10.8398	32.9783	1.00465	2.11989	9.54626	201.271	201.271	16.9608	1.64915	8.18423	0.0293294	0.00419382	3.20152	0.0129742	1.03479	0.00300357	0.0758175	3.67342	0.16525	550.158	550.158	0.886145	92.8592	2.66352	34.432	1.93851	69.3341	5.76826	0.00268401	2.59789	0.181568	10.297
2018-06-18 20:00:02	6731.72	515.952	0.539737	885.434	98.4258	0.164857	39.5072	0.236387	10.6551	1.17639	264.299	0.197504	126.609	6.41709	15.0004	0.0445473	3.16426	10.7506	32.7937	1.00394	2.10639	9.47364	197.925	197.925	16.923	1.64526	8.06828	0.0290902	0.00416796	3.17701	0.0128798	1.03056	0.00298574	0.0751057	3.68277	0.164653	548.188	548.188	0.869254	92.5951	2.63558	34.3741	1.94378	67.7248	5.73426	0.00267531	2.57284	0.180501	10.2622
2018-06-18 21:00:03	6739.72	518.615	0.539724	887.353	99.021	0.165815	39.9226	0.236287	10.729	1.19339	264.446	0.1979	126.548	6.40541	15.146	0.0453634	3.1782	10.8477	33.0828	1.00213	2.12087	9.43822	200.24	200.24	17.006	1.63595	8.0569	0.0291991	0.00412894	3.19476	0.0129384	1.04242	0.00302916	0.075595	3.69162	0.164344	548.625	548.625	0.87958	95.2973	2.65945	34.4187	1.93796	64.1592	5.76392	0.00268096	2.59449	0.180903	10.3959
2018-06-18 22:00:01	6740.91	518.024	0.54103	886.338	99.5512	0.165411	39.5069	0.236512	10.7026	1.19045	265.61	0.197392	126.629	6.40997	15.1316	0.0453269	3.19625	10.8423	32.928	1.00223	2.11986	9.45773	199.659	199.659	16.9441	1.63497	7.98362	0.0291319	0.00421567	3.19389	0.0129147	1.03926	0.00299586	0.0755749	3.66276	0.164743	543.647	543.647	0.880167	94.316	2.63442	34.416	1.93587	64.3693	5.75586	0.00273073	2.59265	0.180341	10.5348
2018-06-18 23:00:01	6731.67	518.326	0.539292	886.106	98.8533	0.165115	39.676	0.235682	10.6753	1.18358	265.488	0.197934	126.793	6.43196	15.0027	0.0450463	3.19399	10.7918	31.978	1.00274	2.11645	9.47239	196.904	196.904	17.0933	1.64209	8.0054	0.0292087	0.00421522	3.17873	0.0129198	1.03757	0.00302556	0.0755508	3.66171	0.164681	543.846	543.846	0.879817	94.3468	2.64882	34.4739	1.94571	64.5286	5.75642	0.00273396	2.59866	0.180783	10.4797
2018-06-19 00:00:01	6733.38	518.703	0.537587	885.03	98.779	0.164092	39.6746	0.234516	10.6851	1.18119	265.408	0.197848	127.369	6.43426	15.109	0.0450736	3.18031	10.7728	32.189	1.00312	2.12119	9.42307	198.536	198.536	16.9519	1.64654	7.9207	0.0294155	0.00417096	3.17915	0.0128585	1.04257	0.00302763	0.0756637	3.65729	0.164187	548.273	548.273	0.872224	93.8713	2.65599	34.4427	1.94071	63.8727	5.73339	0.0027332	2.59344	0.181237	10.5784
2018-06-19 01:00:02	6751.23	520.883	0.542383	889.529	99.3555	0.165427	39.6967	0.23547	10.7042	1.18664	270.22	0.197753	127.913	6.48446	15.2282	0.0455164	3.20442	10.7618	32.6672	1.00393	2.1265	9.45246	200.022	200.022	16.9179	1.66468	7.89308	0.029519	0.00418732	3.18182	0.01292	1.0487	0.00303084	0.0756961	3.67437	0.164996	549.437	549.437	0.867912	93.068	2.64866	34.5295	1.93856	64.5549	5.76332	0.00260961	2.59981	0.181787	10.5174
2018-06-19 02:00:02	6744.29	519.466	0.540819	887.897	99.1271	0.164685	39.9443	0.235941	10.6616	1.18349	271.027	0.197616	127.72	6.50884	15.1842	0.0453634	3.20898	10.7791	32.2259	1.00529	2.12355	9.40776	198.671	198.671	16.8255	1.65983	7.8986	0.0292195	0.00413407	3.17772	0.0129486	1.04165	0.00303137	0.0753137	3.677	0.164584	545.255	545.255	0.876821	93.4805	2.64263	34.45	1.9354	62.3032	5.79447	0.00260996	2.5991	0.189566	10.4513
2018-06-19 03:00:02	6735.07	517.642	0.539673	883.565	98.4221	0.163896	39.7077	0.233589	10.5844	1.17821	268.96	0.196759	128.347	6.44011	15.126	0.0450126	3.18309	10.7555	32.4202	1.00634	2.09328	9.38114	198.245	198.245	16.5451	1.64856	7.86428	0.0289748	0.00415732	3.16952	0.0128378	1.03252	0.00302883	0.0753212	3.66458	0.164148	544.225	544.225	0.854411	93.6622	2.61982	34.4369	1.93206	61.9557	5.7151	0.00260446	2.57433	0.189702	10.4719
2018-06-19 04:00:02	6716.51	516.749	0.536424	881.685	98.0441	0.163206	39.556	0.233785	10.5728	1.16775	269.004	0.195846	128.044	6.44691	15.0892	0.0451845	3.15773	10.6322	32.103	1.00357	2.07177	9.31319	197.597	197.597	16.5496	1.63589	7.8162	0.0289712	0.00410436	3.16685	0.0128078	1.01742	0.00301929	0.0746467	3.6851	0.163515	548.577	548.577	0.847942	93.7057	2.60033	34.2923	1.94058	63.675	5.67771	0.00271713	2.55952	0.188386	10.3929
2018-06-19 05:00:02	6741.96	518.284	0.537415	883.013	98.2101	0.163499	39.5746	0.234335	10.6048	1.17483	269.781	0.197052	128.097	6.46176	15.208	0.0452016	3.1727	10.6633	32.2328	1.00386	2.08888	9.36093	197.696	197.696	16.5991	1.63652	7.80626	0.0290485	0.00405697	3.17787	0.0129629	1.00452	0.00302759	0.0745695	3.69821	0.163669	545.27	545.27	0.849865	93.6425	2.60276	34.2851	1.93505	63.2832	5.72234	0.00272069	2.55814	0.187897	10.4112
2018-06-19 06:00:01	6738.11	519.304	0.538249	884.345	98.2769	0.163319	39.6157	0.234741	10.5727	1.17672	266.702	0.196776	127.855	6.44914	15.193	0.0449914	3.22234	10.5254	32.1688	1.00384	2.08249	9.27929	196.907	196.907	16.821	1.64195	7.78544	0.0290314	0.00404989	3.16703	0.0129308	1.00358	0.00302578	0.0745884	3.68242	0.162633	546.36	546.36	0.854426	92.9106	2.58886	34.2881	1.92699	63.008	5.76889	0.00260368	2.56437	0.187595	10.4218
2018-06-19 07:00:02	6726.82	518.129	0.536285	879.067	97.5761	0.162297	39.5276	0.232991	10.5047	1.16566	264.083	0.197258	127.449	6.38677	15.1732	0.0448444	3.19703	10.5026	32.0024	1.00319	2.086	9.26502	195.76	195.76	16.6554	1.62607	7.73776	0.0288179	0.00399644	3.15282	0.0128656	1.0165	0.00296985	0.0740441	3.65137	0.161849	543.96	543.96	0.84856	92.6457	2.58312	34.4751	1.85757	66.8243	5.71025	0.00258847	2.53787	0.18713	10.4177
2018-06-19 08:00:02	6726.59	519.428	0.537488	879.324	98.0736	0.162566	39.1829	0.233598	10.5439	1.17124	264.388	0.19684	127.798	6.39748	15.2466	0.044981	3.21619	10.5166	32.2769	1.00213	2.06997	9.23451	197.58	197.58	16.6057	1.61957	7.75668	0.0288802	0.00403502	3.17007	0.012745	1.01493	0.00300634	0.0743212	3.63541	0.161892	545.261	545.261	0.847168	93.5874	2.5768	34.3821	1.86943	66.5082	5.68343	0.00249253	2.55189	0.186443	10.4679
2018-06-19 09:00:01	6733.15	522.078	0.539701	883.59	98.3829	0.163456	39.5595	0.235248	10.5436	1.17776	265.057	0.197485	127.862	6.40542	15.3541	0.045749	3.23006	10.577	32.4832	1.00368	2.08351	9.273	196.491	196.491	16.5633	1.6453	7.99314	0.028809	0.00400243	3.1933	0.012901	1.00729	0.00301425	0.0742552	3.62614	0.162184	543.892	543.892	0.850668	93.2978	2.5873	33.8942	1.88179	64.9871	5.6783	0.00249807	2.55009	0.187975	10.409
2018-06-19 10:00:01	6746.91	523.679	0.544712	885.259	98.2454	0.164092	39.5951	0.2353	10.5892	1.19165	265.009	0.197187	128.121	6.41195	15.5267	0.0482313	3.2466	10.5637	32.4942	1.00174	2.09762	9.26918	196.095	196.095	16.6037	1.64669	8.20099	0.0288569	0.00408423	3.16795	0.0128041	0.991523	0.00304746	0.0746204	3.64319	0.162423	549.245	549.245	0.855776	92.8264	2.60698	34.7421	1.89458	66.404	5.68517	0.00257831	2.5567	0.185886	10.3816
2018-06-19 11:00:02	6739.5	526.246	0.543455	888.143	98.3941	0.163888	39.4958	0.235112	10.5815	1.19612	264.879	0.197577	127.257	6.40151	15.4552	0.0477943	3.23045	10.5945	32.6594	1.00062	2.08928	9.30464	197.161	197.161	16.5789	1.64575	8.04324	0.0290285	0.00402955	3.15753	0.0128125	0.994481	0.00304824	0.0745693	3.60009	0.161796	549.255	549.255	0.859189	93.292	2.59616	34.8089	1.89582	64.8899	5.66693	0.0025724	2.57238	0.188323	10.4094
2018-06-19 12:00:02	6781.2	535.305	0.548847	901.737	99.4157	0.16589	40.1377	0.238097	10.7286	1.22313	266.809	0.199835	128.003	6.46313	15.6536	0.0485422	3.28047	10.6809	33.0519	1.00137	2.12134	9.41399	198.091	198.091	16.5977	1.65752	8.00747	0.0295845	0.00407233	3.18938	0.0130402	1.01072	0.00302457	0.0753099	3.63322	0.163016	553.94	553.94	0.873031	93.3584	2.6248	35.6638	1.91135	65.4577	5.76703	0.00258561	2.60519	0.188344	10.3881
2018-06-19 13:00:02	6771.88	538.273	0.551056	902.618	99.6298	0.167209	40.4516	0.237195	10.7187	1.23242	268.227	0.199829	128.446	6.48083	15.5784	0.0498122	3.28462	10.6997	33.1759	0.998708	2.13888	9.43752	196.494	196.494	16.441	1.64822	7.96857	0.0295053	0.0040537	3.17936	0.0131719	1.01751	0.00302624	0.0755566	3.6437	0.16233	552.44	552.44	0.892647	93.2583	2.6252	35.7472	1.90606	65.6481	5.78829	0.00258593	2.57338	0.18891	10.4045
2018-06-19 14:00:02	6812.59	537.287	0.547352	910.299	100.443	0.168402	40.5991	0.239333	10.7468	1.2138	267.735	0.200976	129.556	6.53123	15.494	0.0498906	3.27511	10.7776	33.4392	1.00327	2.14402	9.40851	198.588	198.588	16.2448	1.66598	7.8974	0.0301574	0.00403972	3.20187	0.0132646	1.0204	0.00301384	0.0763324	3.65812	0.164036	556.185	556.185	0.905052	93.019	2.65033	35.96	1.95351	66.3075	5.83851	0.00265204	2.58304	0.187761	10.4515
2018-06-19 15:00:02	6757.85	534.675	0.546021	899.697	99.4229	0.166727	40.0813	0.237445	10.6749	1.20174	262.038	0.199468	126.018	6.48887	15.4363	0.048921	3.25799	10.6185	33.3002	1.00095	2.11082	9.39799	197.38	197.38	16.5169	1.66576	7.82134	0.0297051	0.00400895	3.16645	0.0130032	1.01398	0.0030328	0.0755772	3.60426	0.162693	553.842	553.842	0.889576	92.218	2.62828	36.0955	1.94254	66.292	5.80168	0.00269991	2.56981	0.186634	10.3942
2018-06-19 16:00:02	6767.54	536.603	0.550244	901.407	98.9314	0.166867	40.1616	0.237976	10.751	1.19983	262.064	0.200279	126.068	6.49234	15.3686	0.0495191	3.27098	10.6424	32.444	1.00193	2.11923	9.26174	197.259	197.259	16.3281	1.66043	7.88224	0.0302287	0.00395395	3.19417	0.0131363	1.01343	0.00303602	0.0758182	3.63717	0.162405	555.223	555.223	0.892668	93.0549	2.64097	36.1959	1.96932	66.6802	5.83691	0.0026963	2.57479	0.186321	10.5419
2018-06-19 17:00:02	6732.54	532.578	0.543769	891.07	98.1234	0.165357	39.7448	0.236185	10.5814	1.18076	260.481	0.198651	125.451	6.42842	15.2357	0.0484562	3.21339	10.5259	32.336	1.00199	2.0895	9.22832	196.226	196.226	16.3421	1.65982	7.73965	0.0298564	0.00392445	3.14581	0.0130221	1.00833	0.00299712	0.0760184	3.59907	0.161478	561.482	561.482	0.870682	92.5675	2.61607	36.2656	1.93681	64.5229	5.82587	0.00271889	2.57786	0.184357	10.5724
2018-06-19 18:00:02	6734.58	532.601	0.543439	892.102	98.1491	0.165182	39.645	0.235233	10.5877	1.17831	260.656	0.198539	125.03	6.44102	15.2827	0.0480899	3.22325	10.5698	32.505	1.00168	2.0945	9.2385	198.064	198.064	16.3619	1.70164	7.7227	0.029878	0.00391493	3.147	0.0129033	1.00272	0.00301809	0.0760731	3.6032	0.161561	562.036	562.036	0.874452	93.1355	2.60877	36.195	1.92912	63.9855	5.79788	0.00272043	2.5663	0.185173	10.5791
2018-06-19 19:00:02	6744.29	532.301	0.542058	892.547	98.6036	0.164791	39.7557	0.235326	10.5832	1.17813	260.041	0.198921	124.982	6.42423	15.2333	0.0478527	3.2122	10.5722	32.5185	1.00147	2.0891	9.24353	197.609	197.609	16.4567	1.67988	7.77901	0.0294075	0.00390504	3.1232	0.012936	0.994143	0.0030198	0.0760152	3.60273	0.161158	560.448	560.448	0.869496	92.794	2.60375	36.1896	1.92596	63.7689	5.77941	0.00271351	2.56274	0.184922	10.5016
2018-06-19 20:00:02	6765.75	536.493	0.547435	899.102	98.912	0.165592	40.0211	0.236412	10.6722	1.18254	261.337	0.199934	126.008	6.50188	15.4714	0.0490281	3.22619	10.6346	32.8075	1.00161	2.11077	9.27077	199.07	199.07	16.5171	1.68425	7.7686	0.0298645	0.00403734	3.13596	0.0129696	0.999256	0.00304199	0.0763822	3.6388	0.162307	558.961	558.961	0.873014	93.4161	2.62249	36.4204	1.93495	63.5135	5.77449	0.00272255	2.55986	0.185217	10.8443
2018-06-19 21:00:02	6740.14	534.535	0.542509	892.994	98.5163	0.16404	39.4129	0.235186	10.5852	1.16983	259.549	0.198824	125.805	6.43597	15.2756	0.0482376	3.18658	10.5825	32.8264	1.00291	2.09332	9.23146	197.725	197.725	16.422	1.67694	7.80077	0.0296714	0.00395835	3.13292	0.013001	1.0005	0.00302552	0.0761175	3.5995	0.162076	558.287	558.287	0.866228	93.2991	2.60904	36.2036	1.9289	63.5368	5.75352	0.00271268	2.58991	0.182779	10.6127
2018-06-19 22:00:02	6753.79	535.219	0.54573	895.196	98.5654	0.164786	39.6633	0.235057	10.6275	1.17188	260.166	0.197042	126.564	6.47988	15.3821	0.0485178	3.19675	10.6158	32.741	1.00153	2.09656	9.24024	198.432	198.432	16.5422	1.67119	7.9724	0.0300024	0.00392928	3.1524	0.0128788	0.997471	0.00303279	0.0761499	3.60997	0.161254	559.686	559.686	0.865092	92.6028	2.60922	36.436	1.93304	63.3884	5.7623	0.00272205	2.58293	0.182563	10.6743
2018-06-19 23:00:01	6750.84	536.525	0.547625	899.88	98.6385	0.165802	39.9178	0.235616	10.6697	1.1737	261.396	0.197653	126.489	6.47253	15.4632	0.048622	3.19024	10.6694	33.2441	1.00157	2.09408	9.25322	198.685	198.685	16.677	1.67152	7.89671	0.0299728	0.00397595	3.12934	0.012928	0.991371	0.0030029	0.0760571	3.60464	0.161878	563.558	563.558	0.874841	92.7915	2.60671	36.4368	1.9649	64.1756	5.80675	0.0027142	2.59263	0.183988	10.6803
2018-06-20 00:00:02	6759.1	538.103	0.549546	902.692	98.8214	0.167204	39.9824	0.235643	10.7227	1.1784	262.066	0.198283	126.279	6.49627	15.5758	0.0493425	3.19498	10.693	33.253	1.00002	2.09746	9.23502	198.319	198.319	16.7317	1.674	7.90463	0.0299527	0.00398605	3.12197	0.0129613	0.993187	0.00300754	0.0758094	3.61268	0.162417	564.781	564.781	0.877265	92.8607	2.61689	36.5045	1.95602	63.8891	5.84066	0.00269898	2.58183	0.183601	10.6339
2018-06-20 01:00:02	6761.05	534.17	0.546479	895.388	98.4616	0.163865	39.5633	0.236781	10.6271	1.15333	262.895	0.198514	126.128	6.46925	15.3191	0.048259	3.1961	10.6438	33.0308	1.00785	2.08443	9.20417	198.701	198.701	16.5628	1.67078	7.89543	0.0297815	0.0039246	3.11318	0.0128364	0.996014	0.00302263	0.0753799	3.5762	0.161756	573.715	573.715	0.879829	91.9736	2.60673	36.2922	1.94408	62.96	5.81486	0.00272676	2.57753	0.179699	10.5825
2018-06-20 02:00:01	6625.17	522.443	0.530731	869.494	96.9989	0.157934	38.4833	0.229293	10.2867	1.12943	256.382	0.193062	122.899	6.28327	14.9473	0.0464031	3.07452	10.1935	31.8201	1.00281	2.0187	8.9825	194.76	194.76	16.2751	1.57891	7.4489	0.0286425	0.00384577	3.00218	0.0124277	0.973916	0.0029789	0.0727637	3.45282	0.158423	542.437	542.437	0.838346	90.691	2.56076	35.0186	1.83702	62.5165	5.67509	0.0026856	2.51922	0.170507	10.4389
2018-06-20 03:00:02	6633.02	522.424	0.529207	870.304	96.5873	0.158082	38.369	0.231706	10.2816	1.12786	256.152	0.193193	123.06	6.26212	14.9951	0.0456197	3.08013	10.1938	31.5666	1.0029	2.01902	9.06437	193.157	193.157	15.9215	1.58249	7.50919	0.0285447	0.00384524	2.98591	0.0124168	0.975213	0.00297261	0.0721062	3.4534	0.158117	542.967	542.967	0.841817	89.8146	2.55748	34.6478	1.83392	60.4881	5.69992	0.00268843	2.51675	0.17292	10.3582
2018-06-20 04:00:02	6639.39	522.299	0.529636	871.563	96.5856	0.157693	38.345	0.229704	10.2474	1.12582	255.984	0.194004	123.191	6.26562	15.0178	0.0458464	3.08322	10.1836	31.8476	1.00384	2.03224	9.07274	193.015	193.015	16.0169	1.59486	7.48259	0.0285379	0.00384716	2.97807	0.012376	0.978588	0.00297147	0.0721355	3.43352	0.158215	543.196	543.196	0.83999	89.6024	2.55769	34.7626	1.83412	61.782	5.69491	0.00273208	2.51912	0.171607	10.3486
2018-06-20 05:00:01	6630.82	522.326	0.530148	872.825	96.2718	0.157545	38.1078	0.228658	10.2531	1.12564	255.266	0.19358	122.639	6.25585	15.0659	0.0454678	3.05937	10.1643	31.5403	1.00186	2.0205	8.99002	192.867	192.867	15.9831	1.58896	7.59469	0.0287095	0.00379189	2.97385	0.0123666	0.98064	0.00297603	0.0717294	3.45698	0.157431	543.198	543.198	0.838327	89.4447	2.55798	34.6186	1.82175	60.8706	5.63997	0.00273193	2.5135	0.170604	10.3248
2018-06-20 06:00:01	6628.17	521.763	0.528361	871.168	96.1672	0.157563	38.05	0.2292	10.2254	1.12224	255.925	0.192524	122.262	6.27431	15.0219	0.0454192	3.07476	10.1495	31.5865	1.00345	2.02112	8.97645	191.575	191.575	15.8649	1.59715	7.55584	0.028564	0.0038445	2.9914	0.0123712	0.985007	0.00296374	0.071758	3.4512	0.157607	542.756	542.756	0.841848	89.5219	2.55009	34.4065	1.82149	61.7092	5.66398	0.00278116	2.503	0.171125	10.3748
2018-06-20 07:00:02	6643.56	524.198	0.531083	875.556	96.796	0.158614	38.4041	0.228888	10.3179	1.14175	256.625	0.194605	122.704	6.27043	15.0643	0.0462793	3.08075	10.193	31.7181	1.00083	2.04404	8.99577	193.027	193.027	16.0645	1.59409	7.57092	0.0287611	0.00389635	2.99738	0.0124108	0.998304	0.00297374	0.0718931	3.48103	0.157683	559.11	559.11	0.844203	89.4132	2.55679	34.3278	1.82068	58.2078	5.65869	0.00278064	2.51673	0.172315	10.3471
2018-06-20 08:00:02	6657.78	525.359	0.532479	875.395	96.4585	0.160787	38.4306	0.230124	10.4237	1.13784	255.712	0.193533	122.232	6.28991	15.1871	0.0480027	3.08916	10.1922	31.6198	1.00073	2.07544	9.01445	193.045	193.045	16.0673	1.5965	7.50414	0.0287212	0.00384134	3.00342	0.0126323	0.994785	0.00295425	0.0723287	3.47557	0.157466	561.584	561.584	0.847191	89.5276	2.55352	34.7725	1.82676	59.5781	5.69481	0.00265269	2.51675	0.172335	10.3187
2018-06-20 09:00:02	6662.82	526.422	0.532083	876.367	96.3345	0.16002	38.3465	0.230132	10.389	1.13535	256.499	0.194501	122.138	6.29277	15.1895	0.0477215	3.10605	10.284	31.6845	1.00129	2.07515	9.04033	193.18	193.18	16.0898	1.60138	7.48288	0.0288489	0.0038477	3.00473	0.012484	0.993028	0.00295523	0.0723765	3.48121	0.158139	563.739	563.739	0.850255	89.4727	2.55426	34.9004	1.84132	58.5304	5.66933	0.00266743	2.51778	0.174347	10.323
2018-06-20 10:00:02	6682.9	529.378	0.531889	876.756	96.32	0.159558	38.4108	0.229599	10.3712	1.13697	256.313	0.194584	122.424	6.30055	15.2741	0.0475438	3.10913	10.2245	31.7257	1.00245	2.06605	9.03509	193.038	193.038	16.1532	1.58972	7.46617	0.0287041	0.0037395	3.00782	0.0125609	0.99654	0.00297801	0.0722142	3.47802	0.158938	563.237	563.237	0.850305	89.6413	2.56944	34.9753	1.85824	59.2437	5.70091	0.00275822	2.51375	0.174463	10.3357
2018-06-20 11:00:02	6654.49	522.885	0.529645	871.229	96.215	0.158409	38.1243	0.229421	10.3056	1.12927	255.589	0.19274	121.339	6.27222	15.3053	0.0472265	3.11552	10.1913	31.6939	1.0014	2.03812	8.96851	192.902	192.902	16.1734	1.57367	7.42763	0.0285123	0.00371881	2.99007	0.0125024	1.00236	0.00296157	0.0720136	3.47476	0.157849	558.361	558.361	0.842713	88.9924	2.55215	34.8946	1.85752	58.0485	5.62663	0.00266379	2.48757	0.174175	10.2676
2018-06-20 12:00:02	6658.34	524.084	0.53086	874.418	96.4156	0.159067	38.1113	0.230737	10.3194	1.13495	255.542	0.19264	120.557	6.27751	15.3955	0.0466338	3.13564	10.2214	31.6683	1.00146	2.04115	8.96931	192.518	192.518	16.0558	1.5758	7.49731	0.0284658	0.00372519	2.98504	0.0124356	0.998939	0.00296926	0.0717041	3.45386	0.158055	560.001	560.001	0.843531	88.8973	2.54798	34.8217	1.83014	58.316	5.64116	0.00271064	2.49293	0.174443	10.2542
2018-06-20 13:00:02	6649.69	523.157	0.529217	872.248	96.3061	0.158061	38.1063	0.229627	10.2972	1.13382	255.197	0.192354	120.353	6.24751	15.3091	0.04676	3.11599	10.2085	31.6943	1.00168	2.02706	8.95185	191.822	191.822	16.0169	1.57994	7.47901	0.0283145	0.00366962	2.97672	0.0124802	1.003	0.00296708	0.0724595	3.45798	0.15762	557.551	557.551	0.843423	88.5232	2.54013	34.8341	1.83156	58.1834	5.64263	0.0027171	2.51229	0.173889	10.1945
2018-06-20 14:00:01	6771.18	534.436	0.541022	891.11	98.304	0.162589	39.2205	0.234723	10.5015	1.16061	259.522	0.195168	122.558	6.34735	15.7395	0.0485689	3.18798	10.4022	32.3516	1.00349	2.09882	9.20271	195.598	195.598	16.1194	1.61044	7.63395	0.0289107	0.00372283	3.03916	0.0127529	1.02925	0.00301647	0.0741159	3.5309	0.161433	562.643	562.643	0.87586	90.0452	2.5945	35.6649	1.87412	54.6055	5.71073	0.00273852	2.54319	0.178309	10.4477
2018-06-20 15:00:01	6786.13	538.211	0.541233	893.096	98.6958	0.164136	39.2437	0.235357	10.5132	1.17501	259.245	0.196048	122.767	6.38986	16.0316	0.049419	3.18345	10.4161	32.5521	1.00205	2.1048	9.18427	196.537	196.537	16.0175	1.6188	7.71344	0.0291939	0.00378265	3.06745	0.0128521	1.01683	0.00301553	0.0735316	3.55337	0.161789	556.403	556.403	0.875511	90.8008	2.59173	35.6553	1.87415	55.6205	5.77344	0.00274083	2.541	0.178087	10.467
2018-06-20 16:00:02	6782.83	536.65	0.540946	894.792	98.7172	0.163166	39.1651	0.235066	10.5044	1.16583	259.615	0.195535	122.296	6.38411	16.1547	0.0489171	3.1771	10.4422	31.547	1.00256	2.09498	9.1817	196.37	196.37	16.0191	1.62835	7.72283	0.0292364	0.00379322	3.0674	0.0127746	1.0237	0.00303639	0.0734131	3.63086	0.161382	557.412	557.412	0.872272	92.2113	2.59691	36.0086	1.87936	54.8893	5.79408	0.00283649	2.53797	0.178608	10.4043
2018-06-20 17:00:02	6803.95	538.65	0.542707	896.986	98.7303	0.163844	39.4088	0.235091	10.5429	1.16684	259.264	0.196223	122.606	6.39709	16.4761	0.0492104	3.1911	10.4641	32.0822	1.00347	2.11104	9.23866	195.126	195.126	15.9563	1.63323	7.80437	0.0292091	0.00380928	3.07953	0.0129225	1.01934	0.00303961	0.0739048	3.65318	0.161914	558.214	558.214	0.882847	92.4404	2.60951	35.9719	1.90051	57.982	5.74112	0.00296397	2.5316	0.178364	10.4126
2018-06-20 18:00:02	6783.97	536.518	0.540479	891.73	98.3149	0.162789	39.4655	0.234757	10.5026	1.1642	258.063	0.195933	122.379	6.36069	16.4426	0.0488212	3.16155	10.4258	31.8858	1.00168	2.10306	9.20317	195.993	195.993	16.0085	1.62297	7.80439	0.0292547	0.00384536	3.05708	0.0126751	0.988611	0.00302158	0.0737947	3.63151	0.161779	569.075	569.075	0.890899	92.0578	2.58389	36.2459	1.88966	57.6682	5.72097	0.00297191	2.5514	0.178551	10.2928
2018-06-20 19:00:02	6785.57	536.495	0.54048	891.38	98.0972	0.162402	39.2064	0.233745	10.5172	1.17036	263.641	0.195851	122.387	6.39009	16.3714	0.0485927	3.16605	10.4121	31.7595	1.00199	2.10967	9.19932	196.25	196.25	16.099	1.62287	7.72775	0.0292044	0.00380484	3.03898	0.0126942	0.987681	0.00303284	0.0738029	3.6393	0.162275	581.768	581.768	0.8949	91.9688	2.57696	36.174	1.9012	60.2186	5.70327	0.00298203	2.56587	0.178895	10.372
2018-06-20 20:00:02	6782	536.005	0.540291	890.088	98.2355	0.162344	38.8107	0.232864	10.5068	1.16613	261.618	0.196002	122.318	6.35998	16.3903	0.0488941	3.1465	10.4331	31.6632	1.00148	2.10235	9.17417	195.93	195.93	16.0433	1.61987	7.71208	0.0292457	0.00381519	3.03824	0.0127828	0.983652	0.00303064	0.0738154	3.63812	0.161655	582.248	582.248	0.878558	91.4846	2.58993	36.2501	1.89032	63.6618	5.79061	0.00280602	2.56797	0.177617	10.3666
2018-06-20 21:00:02	6776.52	534.017	0.539421	884.715	97.7489	0.16261	38.8643	0.232795	10.5247	1.15863	265.028	0.194981	122.17	6.34884	16.3856	0.0488567	3.15344	10.4051	31.7135	1.00142	2.08856	9.1097	194.351	194.351	15.9841	1.62064	7.68349	0.0290846	0.00380452	3.00057	0.0127208	0.985062	0.00302535	0.0734579	3.63049	0.161224	570.057	570.057	0.876552	91.2353	2.5708	36.2048	1.89582	65.7228	5.78756	0.00296836	2.55636	0.177238	10.2986
2018-06-20 22:00:02	6757.27	534.961	0.538854	885.487	97.5795	0.161987	39.1582	0.231982	10.4732	1.15796	265.239	0.194673	122.127	6.38495	16.5514	0.0489043	3.15856	10.3819	31.7276	1.00459	2.08244	9.09682	194.548	194.548	15.9641	1.62899	7.68089	0.029183	0.00378657	3.02271	0.0127373	0.986192	0.00300744	0.0736962	3.63701	0.161831	569.996	569.996	0.871433	91.3271	2.58219	36.4048	1.89373	65.531	5.78373	0.00296908	2.57466	0.178601	10.2893
2018-06-20 23:00:02	6750.82	534.44	0.537617	887.712	97.718	0.161442	38.9304	0.231224	10.427	1.16287	264.977	0.193802	122.273	6.35858	16.4206	0.0486767	3.13957	10.4113	31.5855	1.00068	2.07119	9.06141	193.593	193.593	16.1014	1.61208	7.66354	0.029116	0.00368153	2.99881	0.012696	0.983199	0.0030108	0.0736075	3.66409	0.161336	568.581	568.581	0.870647	91.4547	2.57786	36.3449	1.85333	65.9548	5.68331	0.0029877	2.59226	0.177858	10.2463
2018-06-21 00:00:02	6776.84	536.646	0.539079	890.072	97.8743	0.162034	39.167	0.232057	10.4047	1.16266	265.111	0.194592	122.5	6.36173	16.939	0.0490991	3.14544	10.4767	31.7947	1.00084	2.08031	9.12368	194.701	194.701	16.0971	1.61325	7.68207	0.0291055	0.00372776	2.99104	0.012766	0.987826	0.00301274	0.0738866	3.7145	0.162261	570.141	570.141	0.877541	91.4366	2.57833	36.0862	1.87757	65.9445	5.82248	0.00278196	2.59795	0.179497	10.3327
2018-06-21 01:00:02	6776.92	536.742	0.541899	894.174	97.9504	0.161838	39.2217	0.231684	10.4211	1.16094	266.4	0.194178	122.378	6.37065	17.3246	0.0492497	3.15365	10.5538	32.4197	1.0002	2.07609	9.16172	194.184	194.184	16.1439	1.61422	7.75839	0.0290693	0.00373096	2.98053	0.0127317	0.982505	0.00301323	0.0739287	3.69976	0.162277	570.519	570.519	0.881113	91.5505	2.5748	36.067	1.87138	67.5645	5.77177	0.00280083	2.60658	0.179157	10.3563
2018-06-21 02:00:02	6775.15	537.787	0.543393	893.239	97.8539	0.161539	39.3198	0.23182	10.4949	1.16316	265.525	0.193306	122.747	6.37641	17.0536	0.0493976	3.18152	10.5795	32.4531	1.00031	2.078	9.17199	195.28	195.28	16.1321	1.60651	7.68787	0.0292234	0.00372942	2.99323	0.0127662	0.980329	0.00302339	0.0737473	3.71031	0.162803	572.341	572.341	0.877356	91.852	2.57543	36.1425	1.87113	67.8348	5.7103	0.00280284	2.6068	0.18016	10.3724
2018-06-21 03:00:02	6807.33	543.091	0.546401	898.694	98.8695	0.163148	39.6476	0.233967	10.7533	1.17548	266.975	0.194352	123.591	6.38185	17.1026	0.0499646	3.22104	10.692	32.6179	1.00179	2.093	9.20853	196.476	196.476	16.2888	1.60739	7.76582	0.0295118	0.00378264	3.00488	0.0128235	0.986986	0.00301192	0.0740396	3.73592	0.163838	586.54	586.54	0.888939	92.3642	2.59087	36.2393	1.87815	68.3488	5.85036	0.0028107	2.618	0.180435	10.4597
2018-06-21 04:00:02	6792.5	542.012	0.544661	898.092	98.3868	0.162245	39.4163	0.233561	10.6887	1.17507	265.415	0.193672	123.856	6.36578	17.2397	0.0496355	3.20838	10.5933	32.3867	1.00031	2.08639	9.20421	196.274	196.274	16.4674	1.59217	7.81425	0.0294331	0.00372531	3.02518	0.012872	1.02013	0.00302428	0.0737106	3.70051	0.163091	572.782	572.782	0.885882	92.3094	2.57647	36.2458	1.87932	67.8455	5.80442	0.00280813	2.6251	0.178403	10.3698
2018-06-21 05:00:02	6784.36	539.93	0.543488	895.253	97.8622	0.161713	39.138	0.234978	10.632	1.16948	265.776	0.194162	123.903	6.36029	17.0228	0.0495443	3.18488	10.4711	32.4066	1.00114	2.07797	9.13288	195.58	195.58	16.3994	1.58083	7.77762	0.0295667	0.00373316	3.0292	0.0127545	1.01545	0.00300191	0.0735048	3.706	0.162167	555.872	555.872	0.883239	92.684	2.56565	36.2251	1.87833	68.2297	5.72769	0.00279467	2.63138	0.177869	10.3008
2018-06-21 06:00:02	6785.69	541.488	0.542606	894.412	97.9035	0.161506	39.1953	0.233723	10.637	1.16917	267.198	0.193917	123.492	6.36052	17.0931	0.0495432	3.19548	10.5021	32.4762	1.00198	2.07752	9.13389	197.12	197.12	16.3122	1.57992	7.73723	0.0291503	0.00374144	3.02042	0.0127693	1.02641	0.0029983	0.0736998	3.68983	0.162085	557.898	557.898	0.880371	92.8543	2.56963	36.1553	1.88223	69.8405	5.7989	0.00282302	2.63971	0.178596	10.329
2018-06-21 07:00:01	6768.28	542.784	0.544487	894.729	98.0603	0.161736	39.1065	0.234162	10.6536	1.16864	268.562	0.193842	123.128	6.38836	17.0096	0.0493403	3.19497	10.5265	32.2912	1.00129	2.07883	9.1255	194.933	194.933	16.3113	1.58151	7.82653	0.0294831	0.00372133	3.02224	0.0127635	1.03414	0.00300083	0.0739378	3.68364	0.162258	555.757	555.757	0.880403	92.3813	2.56346	36.3434	1.88247	68.8482	5.77233	0.0027998	2.64983	0.177149	10.3227
2018-06-21 08:00:02	6766.42	541.207	0.542792	890.55	97.9624	0.161174	39.1753	0.233736	10.6158	1.1648	268.039	0.193969	123.078	6.40846	17.1148	0.0493496	3.20493	10.4783	32.2308	1.00219	2.06757	9.12727	195.502	195.502	16.4139	1.59012	7.88114	0.029296	0.00363649	3.0378	0.0127934	1.03177	0.00299545	0.0733079	3.69001	0.162021	573.475	573.475	0.879309	91.2734	2.55186	36.1301	1.87348	65.0811	5.68004	0.00281413	2.66371	0.175639	10.3242
2018-06-21 09:00:01	6736.95	535.737	0.536898	884.001	96.9132	0.159713	38.1704	0.232001	10.5079	1.1464	266.562	0.193168	122.244	6.35151	16.863	0.0481512	3.16498	10.406	31.7772	1.00111	2.03683	9.07609	193.692	193.692	16.2971	1.57919	7.86798	0.0291377	0.00352624	3.0057	0.0126506	0.997118	0.00300805	0.0726787	3.57089	0.161108	569.748	569.748	0.88133	90.9911	2.55148	35.8706	1.85515	63.6663	5.76068	0.0028399	2.66441	0.175235	10.3418
2018-06-21 10:00:02	6729.63	532.893	0.535409	875.802	96.81	0.159119	37.8846	0.231347	10.4451	1.15933	265.561	0.192439	121.766	6.34209	16.6422	0.0480446	3.14637	10.3773	31.7771	1.00561	2.03274	9.03849	195.424	195.424	15.9912	1.55381	7.82383	0.0291317	0.00348901	3.00395	0.0126418	0.989134	0.00301404	0.0727068	3.58791	0.160532	568.438	568.438	0.872829	90.8452	2.55709	35.8744	1.84139	63.283	5.67691	0.00284839	2.69247	0.173957	10.2479
2018-06-21 11:00:02	6763.71	537.987	0.539979	886.943	97.3923	0.160629	38.2424	0.23141	10.5394	1.16764	266.515	0.192408	122.483	6.35215	17.1481	0.0487913	3.17846	10.3929	32.2733	1.00245	2.05481	9.12938	195.551	195.551	16.0425	1.56629	7.90195	0.0291915	0.00347919	3.04022	0.0127195	0.992004	0.00300552	0.0732129	3.5825	0.160944	571.361	571.361	0.873152	90.8828	2.56798	35.9304	1.85752	63.5683	5.65745	0.00278237	2.67188	0.175368	10.3155
2018-06-21 12:00:02	6734.81	536.035	0.538411	882.612	96.903	0.159607	38.0533	0.231556	10.4897	1.16044	265.097	0.192332	122.059	6.28675	16.8982	0.0483903	3.18055	10.3889	32.2368	0.999267	2.04413	9.09349	193.425	193.425	16.045	1.5579	7.89187	0.0289414	0.00344567	3.02323	0.0127326	0.994437	0.00300282	0.0727282	3.56514	0.161365	571.42	571.42	0.866626	90.7168	2.55626	35.6856	1.846	62.1088	5.70021	0.00278223	2.67418	0.175214	10.2557
2018-06-21 13:00:02	6738.44	535.941	0.536567	880.143	96.9023	0.159756	38.0151	0.23216	10.4869	1.15427	264.412	0.192457	122.16	6.34914	16.9424	0.0482929	3.18328	10.4106	31.9442	1.00124	2.04698	9.0594	192.636	192.636	16.7955	1.56034	7.76227	0.0288163	0.00367412	3.02916	0.0126829	1.0042	0.00301145	0.0722851	3.53626	0.160711	572.147	572.147	0.867733	90.6798	2.55471	35.6506	1.84421	62.0392	5.66726	0.00278002	2.67641	0.176148	10.272
2018-06-21 14:00:02	6715.17	530.795	0.534672	873.897	96.574	0.158828	37.8835	0.230047	10.3983	1.14803	263.381	0.191818	121.925	6.29226	16.8046	0.0477163	3.14799	10.3364	31.8553	0.997918	1.99695	8.99704	192.296	192.296	16.6772	1.56195	7.62736	0.0287672	0.00350413	2.97874	0.0125973	1.00113	0.00299124	0.0718867	3.52877	0.160014	565.769	565.769	0.863719	90.4844	2.52468	35.3532	1.82133	61.9396	5.62108	0.00275661	2.70804	0.174905	10.2345
2018-06-21 15:00:02	6721.39	529.39	0.534549	874.823	96.8027	0.158599	38.0712	0.230026	10.435	1.15153	262.657	0.19196	122.457	6.30127	16.8766	0.0476135	3.19921	10.3516	31.8117	1.0006	2.00235	8.99096	192.021	192.021	16.6207	1.56618	7.55151	0.0286826	0.00350889	2.98623	0.0125317	1.00119	0.0029889	0.0719695	3.52567	0.159722	581.273	581.273	0.860638	91.3068	2.51181	35.3414	1.80822	60.5974	5.6257	0.00270636	2.70553	0.173825	10.2883
2018-06-21 16:00:02	6739.04	531.556	0.534596	876.193	96.9247	0.158997	38.1411	0.228922	10.4509	1.1511	262.987	0.19173	122.768	6.31747	17.0536	0.0478652	3.2107	10.3157	31.931	1.00317	2.00653	9.00557	192.917	192.917	16.6362	1.57559	7.56674	0.0285851	0.00350889	3.00447	0.0125942	0.996591	0.00299481	0.0720279	3.56161	0.160292	576.764	576.764	0.866389	90.457	2.51566	35.34	1.79641	60.5989	5.63243	0.00271146	2.73176	0.173045	10.275
2018-06-21 17:00:03	6741.24	527.258	0.532581	875.843	96.9374	0.159055	37.9238	0.229031	10.413	1.15151	262.387	0.191272	122.775	6.28159	17.2739	0.0485088	3.20209	10.2925	32.0202	1.00275	2.00961	8.97272	191.507	191.507	16.7523	1.56196	7.57026	0.0285571	0.00345569	2.99892	0.0125519	0.990456	0.00300042	0.0717583	3.57093	0.160507	579.006	579.006	0.865393	90.8414	2.50839	35.2741	1.79624	61.6022	5.60734	0.00271096	2.75698	0.17495	10.2607
2018-06-21 18:00:01	6719.14	525.044	0.532621	870.958	96.5907	0.159005	37.8842	0.228089	10.3677	1.14741	261.444	0.191223	122.204	6.17339	17.3589	0.048379	3.18244	10.3103	32.0991	1.00107	2.0172	8.95628	191.955	191.955	16.8481	1.5577	7.52016	0.0285047	0.00344818	2.98063	0.012549	0.985566	0.00299967	0.0716313	3.57575	0.159891	577.323	577.323	0.85316	91.0567	2.48914	35.1742	1.79749	61.3895	5.58295	0.00270433	2.78224	0.173669	10.2755
2018-06-21 19:00:01	6723.32	525.631	0.532426	871.263	96.6398	0.157887	37.5693	0.22786	10.3441	1.14657	262.307	0.191277	122.637	6.15464	17.1899	0.0481013	3.17284	10.3122	32.2608	1.00213	2.01204	8.92008	193.593	193.593	16.8456	1.55701	7.49597	0.0282668	0.00345567	2.97885	0.0124579	0.983695	0.0030043	0.0715967	3.53288	0.160177	575.162	575.162	0.856176	90.8191	2.47936	35.1273	1.7911	60.7815	5.56628	0.00270132	2.76535	0.174534	10.2568
2018-06-21 20:00:02	6722.39	525.312	0.53292	871.567	96.4859	0.15798	37.4584	0.227786	10.3905	1.14707	260.169	0.190828	122.397	6.14666	17.5522	0.0479779	3.16293	10.2764	32.132	1.00041	2.00531	8.92011	192.707	192.707	16.9152	1.55245	7.38248	0.0283344	0.00344155	2.97993	0.0125376	0.980907	0.00299017	0.0713622	3.51785	0.159744	573.77	573.77	0.849611	90.2243	2.4733	35.0558	1.79529	61.1948	5.60332	0.00279402	2.75522	0.171798	10.2278
2018-06-21 21:00:01	6731.85	527.338	0.533135	873.878	96.6702	0.158347	37.7429	0.227893	10.4004	1.15162	260.889	0.189401	121.901	6.14428	17.684	0.0481517	3.19385	10.3051	31.4589	1.00104	2.00138	8.9605	191.794	191.794	16.9716	1.55748	7.36353	0.0279489	0.00349342	3.00709	0.0125711	0.975966	0.0029871	0.0715474	3.51078	0.159518	575.377	575.377	0.854882	90.0603	2.48866	35.0938	1.80543	61.5537	5.58819	0.00280456	2.74982	0.173317	10.237
2018-06-21 22:00:02	6732.02	525.793	0.532486	872.066	96.3649	0.15829	37.6452	0.227597	10.3779	1.15082	260.612	0.18973	122.648	6.1663	17.6606	0.0482842	3.16519	10.3105	31.4196	1.00187	1.99093	8.94802	191.337	191.337	17.08	1.55809	7.35967	0.0278709	0.00348827	3.00706	0.0125238	0.978254	0.00297422	0.0715393	3.52597	0.15967	574.066	574.066	0.853687	90.0737	2.4835	34.7384	1.80071	60.2081	5.5611	0.00280358	2.74989	0.172418	10.2556
2018-06-21 23:00:02	6739.88	527.491	0.535602	874.841	96.7605	0.158576	37.8399	0.227773	10.4462	1.16013	261.307	0.18973	122.711	6.18698	17.7478	0.0486825	3.16724	10.3485	31.5288	0.999571	1.98938	8.93982	193.021	193.021	17.0243	1.5561	7.35834	0.0279464	0.0034989	3.00464	0.0125235	0.98072	0.0030113	0.0718656	3.53467	0.160743	574.249	574.249	0.848957	90.6492	2.49293	34.7708	1.80263	60.3241	5.47004	0.00280555	2.76376	0.172869	10.2242
2018-06-22 00:00:02	6737.58	527.522	0.535132	874.772	96.9625	0.158797	37.8671	0.227655	10.41	1.15833	261.094	0.188539	123.406	6.20866	17.6144	0.0485156	3.16632	10.3096	31.6591	1.00085	1.9951	8.93589	191.984	191.984	17.038	1.55565	7.3867	0.0281107	0.00350384	3.00034	0.0125965	0.981016	0.00296812	0.0719203	3.53713	0.159761	573.942	573.942	0.85019	90.2282	2.50868	34.7447	1.80367	61.7744	5.53629	0.00280595	2.76513	0.172662	10.1647
2018-06-22 01:00:01	6747.08	526.515	0.534499	874.012	96.9488	0.158848	37.8431	0.227778	10.4176	1.16578	260.94	0.189033	123.757	6.19726	17.5985	0.0488453	3.17923	10.3328	31.759	1.00112	1.98657	8.95994	191.424	191.424	17.1046	1.55663	7.36522	0.0281775	0.00349504	3.00701	0.0125695	0.984866	0.00298065	0.0717841	3.52827	0.160085	571.898	571.898	0.842876	90.4542	2.50691	34.6492	1.80217	61.6628	5.50177	0.00279306	2.76559	0.173966	10.2131
2018-06-22 02:00:02	6667.68	516.392	0.52751	854.006	95.1831	0.155642	36.8662	0.225933	10.214	1.13716	258.029	0.18739	121.819	6.09661	17.1187	0.0476807	3.11773	10.2865	31.3962	1.00278	1.94759	8.90649	187.66	187.66	16.6859	1.53745	7.32004	0.0275144	0.00340812	2.95924	0.0124429	0.934239	0.00295502	0.0711965	3.46353	0.15762	565.592	565.592	0.830475	89.462	2.47046	34.3962	1.75846	60.7663	5.45047	0.00277448	2.71901	0.171705	10.0406
2018-06-22 03:00:01	6660.9	516.953	0.52795	852.223	94.0788	0.15573	36.8313	0.225345	10.2246	1.1351	257.021	0.187367	121.115	6.07402	17.1538	0.0476592	3.11752	10.2018	31.2715	1.00043	1.96715	8.92793	188.735	188.735	16.6457	1.53857	7.25367	0.0275371	0.00346545	2.92696	0.0124515	0.947605	0.00295803	0.0707395	3.45722	0.157575	566.465	566.465	0.82202	89.2088	2.45442	34.8646	1.77377	59.7425	5.38635	0.00275972	2.71179	0.171688	10.0635
2018-06-22 04:00:02	6683.27	519.117	0.528551	855.446	94.6115	0.155615	36.9227	0.225465	10.2276	1.13365	257.698	0.188356	122.037	6.08811	17.2968	0.0476293	3.12441	10.1714	31.1817	1.00252	1.96311	8.93344	189.722	189.722	16.6736	1.54692	7.25222	0.0279483	0.00347109	2.94372	0.0123881	0.947664	0.00295582	0.0709212	3.49322	0.158096	569.854	569.854	0.822814	89.3952	2.45741	34.3625	1.75746	60.9867	5.41856	0.00276589	2.74877	0.172264	10.0841
2018-06-22 05:00:01	6674.53	517.675	0.525823	850.587	94.5523	0.15352	36.9218	0.222107	10.1887	1.13121	257.338	0.187218	121.668	6.05241	17.1878	0.0474498	3.12209	10.2211	31.0842	1.00299	1.95505	8.92868	187.956	187.956	16.5978	1.53039	7.24635	0.0277863	0.00341401	2.94308	0.0124391	0.95139	0.00295311	0.0705897	3.48772	0.157393	567.012	567.012	0.825734	89.3176	2.3918	34.2254	1.74684	61.0809	5.3359	0.00276336	2.73536	0.171446	10.0289
2018-06-22 06:00:02	6671.18	515.901	0.52576	852.802	94.5724	0.153037	36.7477	0.222721	10.1306	1.13182	257.39	0.185432	121.991	5.96485	17.1373	0.0475421	3.11395	10.2059	30.9954	1.00383	1.94823	8.90073	188.221	188.221	16.5955	1.52705	7.25704	0.0275905	0.00340734	2.90306	0.0123632	0.943295	0.00294469	0.070451	3.48314	0.156804	565.475	565.475	0.819866	89.0815	2.3789	34.3502	1.74001	60.6813	5.36473	0.00276187	2.7201	0.170218	10.0241
2018-06-22 07:00:01	6657.68	514.682	0.524947	847.704	93.5869	0.15276	36.7133	0.224366	9.92185	1.12636	256.203	0.184018	121.51	5.906	17.0829	0.0470002	3.10361	10.1278	30.7301	1.00249	1.94234	8.89706	187.674	187.674	16.5898	1.50535	7.22955	0.0276457	0.00335096	2.90304	0.0123763	0.945239	0.00293025	0.0703268	3.47069	0.156441	566.836	566.836	0.810452	88.5854	2.33218	34.2698	1.74128	59.8693	5.30679	0.00276191	2.72614	0.169657	10.0284
2018-06-22 08:00:02	6506.06	499.78	0.514855	823.604	90.8565	0.148233	35.5692	0.217331	9.49639	1.09424	250.8	0.179991	116.657	5.77781	16.3248	0.0454294	3.07285	9.80099	29.0137	1.00182	1.87903	8.75463	182.886	182.886	16.3398	1.45353	6.9928	0.0264596	0.00319973	2.81839	0.0119669	0.923113	0.00289104	0.068554	3.38281	0.147906	549.737	549.737	0.787267	86.6153	2.25403	33.431	1.69535	57.1635	5.16221	0.00282867	2.62038	0.162812	9.91316
2018-06-22 09:00:02	6413.75	496.973	0.51334	813.032	90.5669	0.147531	35.4786	0.216754	9.41546	1.08382	246.468	0.176493	115.972	5.6363	16.3615	0.0452875	2.97524	9.69614	29.245	1.00118	1.86776	8.42434	178.705	178.705	16.2841	1.43343	6.66827	0.0261658	0.00313576	2.76335	0.0117844	0.885299	0.00283944	0.0674588	3.31628	0.144967	542.17	542.17	0.772482	84.9666	2.24277	33.069	1.68537	57.2082	5.1508	0.00276107	2.61051	0.159527	9.7645
2018-06-22 10:00:01	6407.53	495.778	0.512345	813.149	89.8272	0.147295	34.9741	0.216234	9.41604	1.0808	245.159	0.175689	117.188	5.62515	16.3985	0.0451835	2.93795	9.64209	29.3149	1.00102	1.86067	8.34688	180.53	180.53	16.1481	1.43359	6.71386	0.0259934	0.00307838	2.7561	0.0117204	0.89023	0.00285339	0.0677441	3.24956	0.146471	541.069	541.069	0.761798	84.7597	2.24494	33.0399	1.67269	57.6519	5.11445	0.00323231	2.63517	0.157543	9.88206
2018-06-22 11:00:02	6375.06	491.709	0.514059	811.014	89.1093	0.147258	35	0.21481	9.42464	1.07676	244.886	0.17283	116.074	5.61227	16.3609	0.0452126	2.91866	9.56151	29.0173	0.994545	1.84912	8.29607	178.317	178.317	16.224	1.42332	6.5602	0.0260802	0.00301277	2.74323	0.0117414	0.88029	0.00280775	0.0672591	3.22954	0.145838	537.963	537.963	0.750968	83.8908	2.23908	32.9818	1.66778	56.3077	5.13921	0.00322034	2.59321	0.156215	9.68243
2018-06-22 12:00:02	6365.18	488.596	0.510735	810.761	89.0958	0.146469	34.7583	0.214634	9.38026	1.07653	244.663	0.173519	115.701	5.63294	16.2968	0.0454967	2.91311	9.62535	29.3664	0.999149	1.86953	8.50283	179.221	179.221	16.1106	1.42705	6.62539	0.0261305	0.0029606	2.71172	0.0117378	0.884111	0.00280359	0.0673273	3.19548	0.146447	535.957	535.957	0.752419	83.1932	2.22754	33.3752	1.6776	58.0488	5.11548	0.00322156	2.58777	0.157688	9.65437
2018-06-22 13:00:02	6373.98	483.997	0.509157	803.63	88.9139	0.145441	34.5765	0.213709	9.27718	1.06985	244.226	0.17302	115.45	5.64105	15.9965	0.0449785	2.89396	9.57327	28.994	1.00599	1.85182	8.49193	180.168	180.168	16.1926	1.40693	6.60233	0.0259757	0.0029578	2.66768	0.0117651	0.884788	0.00279824	0.0672417	3.18725	0.145477	535.55	535.55	0.756364	83.2897	2.18115	33.2323	1.66911	57.0237	5.05726	0.00322373	2.55852	0.157396	9.90453
2018-06-22 14:00:02	6161.26	468.979	0.491662	757.305	84.555	0.14102	33.617	0.206259	8.66473	1.02155	236.066	0.166029	110.51	5.38147	14.9482	0.0434369	2.77339	9.21933	27.5713	0.996128	1.78628	8.14005	171.161	171.161	15.7801	1.37026	6.28681	0.0246574	0.00283351	2.57069	0.0113743	0.851626	0.00267124	0.0639545	3.076	0.139808	517.059	517.059	0.715861	79.2067	2.04535	31.762	1.5981	54.7824	4.84629	0.00314991	2.44732	0.148645	9.49979
2018-06-22 15:00:02	6195.14	476.415	0.496731	769.777	85.3393	0.142328	34.2489	0.209212	8.76449	1.04092	237.094	0.169469	110.11	5.40605	15.2713	0.043662	2.843	9.24548	27.7423	1.00227	1.81045	8.30445	172.868	172.868	16.0231	1.38154	6.29363	0.0250304	0.0028495	2.66397	0.011356	0.881541	0.00270267	0.0640363	3.09591	0.141119	530.992	530.992	0.730515	81.1961	2.11761	32.011	1.6278	55.0162	4.99258	0.0031625	2.47442	0.151259	9.59668
2018-06-22 16:00:02	6154.69	472.658	0.495835	764.937	84.96	0.14063	33.9153	0.205758	8.66308	0.994757	235.303	0.168674	110.947	5.36974	15.1517	0.043149	2.79295	9.02333	27.5179	0.998276	1.79205	8.25017	172.822	172.822	15.9122	1.38023	6.50753	0.0247558	0.00282854	2.63297	0.011329	0.835086	0.00267931	0.0632428	3.02092	0.140447	528.976	528.976	0.726521	78.8359	2.07791	31.4414	1.57101	54.8478	4.93875	0.00314927	2.4548	0.150037	9.47899
2018-06-22 17:00:01	6179.16	475.399	0.497547	766.69	85.7134	0.141857	33.6944	0.206422	8.7538	1.0048	236.112	0.168921	112.207	5.42483	15.3556	0.0434037	2.80173	9.10939	26.9632	1.00168	1.81181	8.26203	171.361	171.361	15.9621	1.37963	6.48319	0.0248427	0.00286601	2.62506	0.0114137	0.844698	0.00269369	0.0631493	2.98321	0.140438	528.791	528.791	0.728974	79.2192	2.10463	31.1735	1.58382	54.8162	4.90756	0.00316119	2.44562	0.153194	9.3622
2018-06-22 18:00:02	6182.17	474.886	0.495977	771.237	85.4665	0.141427	33.5641	0.205431	8.77316	1.00331	243.221	0.170081	112.305	5.42564	15.3318	0.0433151	2.82079	9.21591	26.9366	1.00348	1.80492	8.29895	168.752	168.752	15.8091	1.39342	6.45831	0.0249823	0.00282207	2.63494	0.0113969	0.83221	0.00266828	0.0634548	2.97668	0.140704	529.469	529.469	0.728936	79.7446	2.11855	30.9828	1.58913	54.9088	4.92909	0.00316246	2.44691	0.150942	9.42398
2018-06-22 19:00:02	6198.54	476.38	0.497551	776.043	86.2047	0.141109	33.7913	0.2057	8.82314	0.997091	243.163	0.170438	112.189	5.43852	15.51	0.0437053	2.86042	9.24284	27.1603	0.998959	1.80851	8.36421	171.988	171.988	15.8812	1.3873	6.49321	0.0249402	0.00287539	2.62835	0.0113753	0.848278	0.00269043	0.0637933	2.99	0.140411	520.366	520.366	0.730979	78.3079	2.10944	30.9599	1.59608	59.4221	4.98596	0.00316623	2.45086	0.15001	9.38592
2018-06-22 20:00:02	6214.8	479.004	0.497473	779.597	86.0226	0.142267	33.9929	0.206669	8.90789	0.998831	241.602	0.172162	111.986	5.48921	15.354	0.0438826	2.8997	9.31479	27.7442	1.00174	1.82372	8.49657	172.679	172.679	16.0373	1.38307	6.58665	0.0251635	0.00288138	2.63406	0.0114135	0.844733	0.00271971	0.0639599	3.01079	0.141799	521.687	521.687	0.735196	78.8566	2.11924	31.273	1.6053	55.2106	4.97716	0.00317317	2.47386	0.149036	9.43898
2018-06-22 21:00:02	6100.34	466.253	0.487286	750.049	83.4923	0.139459	33.2061	0.202492	8.65545	0.966391	237.866	0.162336	109.861	5.37422	14.9036	0.0428852	2.77948	9.11379	26.5478	1.00456	1.76645	8.29281	168.906	168.906	15.776	1.35371	6.37916	0.0244659	0.00277796	2.56559	0.01119	0.818236	0.00266239	0.0625964	2.92169	0.137794	516.512	516.512	0.717282	78.0352	2.08	30.332	1.54551	54.5355	4.87025	0.00312754	2.41934	0.146722	9.13146
2018-06-22 22:00:02	6015.32	457.649	0.47819	743.321	81.46	0.137429	32.5638	0.198848	8.63493	0.950769	233.696	0.160082	107.976	5.28677	14.4879	0.0422581	2.73827	8.98754	25.632	0.99551	1.71681	8.24736	164.847	164.847	15.2608	1.31991	6.09161	0.0237135	0.00276477	2.51459	0.0110792	0.804711	0.00261971	0.0617602	2.84785	0.135029	518.216	518.216	0.693321	75.8326	2.0406	29.6799	1.90281	56.5988	4.82803	0.00311209	2.38515	0.150822	8.79521
2018-06-22 23:00:02	6105.43	465.886	0.488351	760.473	85.0315	0.140828	33.2309	0.202304	8.80575	0.992002	236.956	0.164744	109.345	5.40071	14.6945	0.0435012	2.7634	9.12738	26.3193	1.00324	1.78542	8.25681	167.873	167.873	15.3973	1.34954	5.99533	0.0247106	0.00281722	2.55946	0.0112833	0.786012	0.00267391	0.0626649	2.90053	0.140592	526.971	526.971	0.723618	77.7966	2.06807	30.2885	1.73645	57.046	4.93106	0.00313295	2.40685	0.156707	9.13748
2018-06-23 00:00:02	6083.68	465.403	0.486815	755.722	85.0282	0.13996	33.1174	0.202016	8.66377	0.979058	236.69	0.164794	110.532	5.33266	14.6103	0.0432125	2.76669	9.00636	26.2732	1.00145	1.78938	8.23915	168.943	168.943	15.5597	1.34858	5.98133	0.0244039	0.00280465	2.53877	0.0111975	0.76259	0.00263611	0.0621622	2.91073	0.139755	527.054	527.054	0.738709	77.5739	2.05258	30.5237	1.67513	56.6733	4.8771	0.00312227	2.40101	0.153258	8.9442
2018-06-23 01:00:02	6174.39	475.241	0.494446	771.162	86.2522	0.142704	34.0742	0.204488	8.76297	1.02428	241.072	0.16874	112.694	5.4225	14.9564	0.0442773	2.83529	9.15908	26.5951	1.00175	1.80555	8.3785	172.174	172.174	15.8989	1.37569	6.07691	0.0247705	0.00281483	2.58662	0.011414	0.767611	0.00267805	0.0631432	2.96594	0.140522	534.22	534.22	0.755838	78.2198	2.08002	31.2229	1.68341	57.4475	4.91538	0.0031581	2.43406	0.15354	8.84429
2018-06-23 02:00:02	6179.36	473.689	0.495085	765.151	85.924	0.143145	34.1587	0.20463	8.72448	1.03332	244.723	0.168632	112.867	5.42721	15.0021	0.0443357	2.85183	9.16051	26.6971	1.0045	1.80337	8.33291	171.645	171.645	15.9111	1.37153	6.19722	0.0250352	0.00286843	2.58813	0.0114381	0.76568	0.00267536	0.0635782	2.96394	0.139049	533.891	533.891	0.755346	76.7259	2.06853	31.3247	1.70933	56.6081	4.88164	0.00316228	2.4393	0.153272	8.9771
2018-06-23 03:00:01	6169.2	476.054	0.493864	770.518	85.5423	0.142674	34.0332	0.204958	8.70335	1.02081	244.868	0.168742	112.554	5.4277	14.9276	0.044127	2.85889	9.12403	25.6297	1.00199	1.80887	8.27429	170.241	170.241	15.788	1.37074	6.18202	0.0247915	0.00283402	2.57896	0.0113853	0.785414	0.00267542	0.0631995	2.94762	0.139435	534.224	534.224	0.748467	76.3902	2.06437	31.1468	1.68649	56.5354	4.84493	0.00315536	2.43594	0.153563	9.01132
2018-06-23 04:00:02	6140.33	469.44	0.49106	760.586	84.7827	0.140943	33.3837	0.202847	8.57553	1.00047	245.962	0.167122	111.675	5.39652	14.6333	0.0435738	2.82704	9.03618	25.9398	1.00175	1.75763	8.28906	170.026	170.026	15.5351	1.36436	6.08992	0.0246819	0.00284605	2.54094	0.0112665	0.791689	0.00265726	0.0625236	2.93907	0.138535	527.003	527.003	0.724103	76.3974	2.03641	30.8714	1.61783	55.5681	4.83215	0.00314953	2.4028	0.152235	8.97976
2018-06-23 05:00:02	6157.37	473.175	0.493044	763.521	85.1224	0.141252	33.7672	0.20392	8.63216	1.00853	245.57	0.166265	111.747	5.41321	14.8603	0.0438053	2.82922	9.03063	25.9572	1.00524	1.76937	8.29319	169.241	169.241	15.6892	1.37153	6.09535	0.024707	0.00286132	2.55568	0.0112846	0.800251	0.00267201	0.062421	2.96346	0.13843	530.857	530.857	0.731591	75.3099	2.02098	31.0278	1.62863	54.3468	4.84382	0.003147	2.42571	0.15235	8.9741
2018-06-23 06:00:02	6138.94	470.088	0.490767	758.13	84.6739	0.140034	33.5598	0.202553	8.46178	0.995924	245.432	0.165255	112.948	5.42139	14.5358	0.0435226	2.83293	8.9624	25.9022	1.00714	1.74988	8.28656	169.139	169.139	15.6223	1.37177	6.06545	0.0245058	0.00284298	2.54203	0.0111955	0.796424	0.00266416	0.0621356	2.9314	0.136554	529.823	529.823	0.720414	74.4016	1.99495	30.9276	1.6371	55.1107	4.83203	0.00314128	2.43116	0.149912	8.91083
2018-06-23 07:00:02	6085.27	463.833	0.483115	748.313	83.0129	0.137419	33.2836	0.197436	8.28047	0.970661	243.288	0.16205	111.372	5.40341	14.4621	0.0427426	2.77128	8.7829	25.594	1.00322	1.73348	8.26809	167.805	167.805	15.5479	1.35022	5.95044	0.0241669	0.00277634	2.45285	0.0110643	0.765787	0.00267332	0.0608114	2.86696	0.133712	524.844	524.844	0.703143	74.8124	1.94771	30.5401	1.61779	54.52	4.74761	0.003129	2.37322	0.147591	8.73454
2018-06-23 08:00:02	6111.22	469	0.485708	755.231	84.2152	0.137932	33.58	0.199585	8.42037	0.999027	243.727	0.163284	111.634	5.46687	14.6336	0.0433886	2.7423	8.7469	25.7723	0.997784	1.7432	8.22688	167.818	167.818	15.7649	1.34214	6.00133	0.0242625	0.002785	2.46769	0.0110798	0.785529	0.00264989	0.0607473	2.8691	0.134334	526.058	526.058	0.700351	75.518	1.95592	30.7405	1.63817	53.6104	4.75993	0.00313965	2.38516	0.148375	8.84071
2018-06-23 09:00:02	6114.07	469.44	0.485783	751.552	83.4668	0.13763	33.561	0.198616	8.32208	1.00131	244.385	0.164114	112.411	5.44037	14.5229	0.0434491	2.75393	8.8001	25.85	1.00193	1.73689	8.21444	167.506	167.506	15.7739	1.34113	6.07712	0.0242974	0.00278703	2.46291	0.0110431	0.763528	0.00264188	0.0608318	2.89009	0.135111	526.735	526.735	0.706599	75.4817	1.95008	30.748	1.6299	55.4049	4.72219	0.00313937	2.39019	0.148494	8.80764
2018-06-23 10:00:01	6153.82	474.952	0.489935	758.255	84.4164	0.139109	34.1504	0.200396	8.42432	1.01913	246.645	0.16588	114.307	5.55891	14.7499	0.0440994	2.78179	8.88747	26.0928	1.00343	1.76249	8.28571	168.958	168.958	15.998	1.35563	6.04021	0.0245386	0.00284936	2.47645	0.0111712	0.794742	0.00266493	0.0611532	2.91525	0.136416	529.644	529.644	0.712401	74.6231	1.96554	30.8873	1.67271	55.8863	4.7859	0.00306993	2.42581	0.149102	9.05545
2018-06-23 11:00:02	6151.27	474.874	0.489175	759.98	84.4273	0.138872	33.7564	0.200011	8.39364	1.01637	246.276	0.165424	114.63	5.5624	14.8604	0.0439061	2.77428	8.8244	25.9713	1.00044	1.75853	8.24113	168.236	168.236	15.9678	1.35425	6.04155	0.0243842	0.00294494	2.48336	0.0111569	0.7733	0.00262696	0.0614005	2.89737	0.136899	530.249	530.249	0.703957	73.9221	1.9343	30.8937	1.66316	54.8939	4.77894	0.00306458	2.46569	0.148109	8.92747
2018-06-23 12:00:02	6160.38	475.498	0.491567	759.508	84.37	0.140047	33.907	0.20163	8.38853	1.01332	247.752	0.166655	115.177	5.61829	14.8572	0.0441593	2.79305	8.90024	26.2202	1.00268	1.76585	8.17624	169.472	169.472	16.0453	1.36697	6.04112	0.0244784	0.00291757	2.49227	0.011174	0.783185	0.00264014	0.0613029	2.91907	0.137323	531.485	531.485	0.70634	74.5124	1.92096	30.8583	1.68615	54.0357	4.80267	0.00307384	2.47759	0.149237	9.07787
2018-06-23 13:00:02	6143.06	472.961	0.489795	758.007	84.0647	0.138777	33.7693	0.200725	8.32893	1.00594	246.071	0.166405	114.128	5.55355	14.8161	0.0439736	2.76677	8.76608	26.2323	0.999732	1.74885	8.15374	168.322	168.322	15.9067	1.35962	5.87556	0.0242505	0.00292653	2.48054	0.0111224	0.785005	0.00262413	0.0611671	2.89503	0.135783	529.386	529.386	0.709869	74.2992	1.90305	30.6261	1.69537	52.5364	4.77873	0.00306322	2.45873	0.148913	9.00076
2018-06-23 14:00:02	6147.39	472.647	0.487875	758.146	83.5422	0.137165	33.6088	0.200833	8.29785	0.999886	245.098	0.164872	117.755	5.53577	14.7836	0.043753	2.7665	8.76518	26.2558	1.00245	1.73829	8.08817	168.809	168.809	15.8832	1.36459	5.76263	0.0241482	0.00289432	2.48484	0.0110741	0.824744	0.00266247	0.0603333	2.89986	0.135488	531.453	531.453	0.715667	74.444	1.92168	30.6239	1.72669	53.2412	4.7697	0.00308942	2.46455	0.148227	7.99232
2018-06-23 15:00:02	6119.78	471.94	0.486659	754.653	82.851	0.135978	33.4961	0.19977	8.2544	1.00009	244.695	0.164005	118.678	5.54876	14.6054	0.0435537	2.76964	8.7927	26.2376	1.00257	1.72596	8.01805	169.445	169.445	15.6915	1.35021	5.75021	0.0241223	0.0028837	2.46847	0.0110834	0.805439	0.00262547	0.0600605	2.89563	0.135585	532.079	532.079	0.715109	74.2319	1.89876	30.4927	1.6854	53.456	4.78434	0.00307789	2.43402	0.148433	8.42505
2018-06-23 16:00:02	6104.84	468.309	0.485288	749.71	82.0196	0.135488	33.2957	0.1983	8.28828	0.991769	241.953	0.16294	116.934	5.59009	14.534	0.0434354	2.75888	8.77304	26.225	1.00257	1.71139	7.98709	168.687	168.687	15.5684	1.34732	5.67064	0.0241252	0.00283546	2.45201	0.0110188	0.799844	0.00262015	0.0598737	2.90537	0.135398	529.741	529.741	0.705775	73.7541	1.87947	30.3796	1.68977	53.5979	4.77679	0.00307686	2.42183	0.147573	8.40244
2018-06-23 17:00:02	6115.91	470.438	0.485686	749.866	82.4035	0.135573	33.6466	0.199662	8.29129	1.0009	241.101	0.163078	115.788	5.55453	14.6038	0.0435615	2.75333	8.74673	26.2277	1.0014	1.72401	7.98586	168.871	168.871	15.5512	1.33262	5.68701	0.0242223	0.0028377	2.44848	0.0110219	0.802607	0.00262361	0.0598532	2.86926	0.13539	527.505	527.505	0.705593	72.136	1.89265	30.3926	1.67335	53.0305	4.76123	0.00308294	2.42464	0.148055	8.50306
2018-06-23 18:00:01	6131.66	472.572	0.487251	754.824	82.5001	0.137179	33.7874	0.199112	8.33943	1.01455	240.676	0.163526	116.124	5.5884	14.6499	0.0438162	2.7737	8.82792	26.3254	1.00129	1.72869	8.02102	169.778	169.778	15.6353	1.33472	5.62419	0.0241401	0.00284055	2.45331	0.011027	0.810944	0.00259518	0.0599227	2.87862	0.136503	529.223	529.223	0.705418	71.5069	1.89258	30.3794	1.67379	53.8372	4.8097	0.00308507	2.38501	0.147979	8.3951
2018-06-23 19:00:01	6125.94	472.947	0.486849	758.097	82.4755	0.136916	33.8747	0.200986	8.31717	1.01408	241.554	0.163298	116.077	5.57491	14.6626	0.0439025	2.77307	8.91598	26.3899	1.00214	1.72555	8.02673	170.135	170.135	15.478	1.33522	5.70704	0.0244395	0.00284267	2.48095	0.0110287	0.81245	0.00263199	0.0599575	2.88377	0.135865	542.411	542.411	0.71354	73.2451	1.889	30.4246	1.68799	53.4138	4.81577	0.00308883	2.38631	0.148147	8.41673
2018-06-23 20:00:02	6138.01	474.183	0.486857	756.151	82.172	0.137127	33.7454	0.201507	8.34267	1.03002	241.204	0.161686	116.192	5.55023	14.6525	0.0439348	2.7874	8.98577	25.1068	1.00107	1.73632	8.07926	170.738	170.738	15.4783	1.33856	5.69556	0.0243875	0.00283607	2.48989	0.011079	0.829064	0.00266241	0.0602057	2.88818	0.13633	544.619	544.619	0.716028	73.3342	1.90058	30.333	1.66599	52.487	4.81276	0.00310905	2.38006	0.147538	8.44437
2018-06-23 21:00:02	6128.4	473.075	0.486736	755.047	81.9081	0.137021	33.8626	0.201836	8.2964	1.02766	240.892	0.161924	115.778	5.58362	14.6149	0.0439773	2.79058	8.83524	25.467	1.00072	1.73605	8.01746	170.596	170.596	15.5152	1.33982	5.6872	0.0243576	0.00286269	2.48043	0.0110727	0.808739	0.00266211	0.0600139	2.87175	0.135996	541.562	541.562	0.710983	73.4232	1.91072	30.4142	1.69488	53.6128	4.78723	0.00309281	2.38088	0.147555	8.45527
2018-06-23 22:00:01	6154.52	475	0.490944	758.359	83.168	0.137874	34.2324	0.201955	8.40403	1.04136	242.044	0.164143	115.89	5.58635	14.871	0.0444628	2.80136	8.92237	25.4537	1.00086	1.75678	8.1509	170.236	170.236	15.6032	1.35265	5.56855	0.0244745	0.00284204	2.49615	0.0111186	0.813271	0.00267089	0.0604087	2.87834	0.137778	541.735	541.735	0.719686	74.5608	1.92036	30.6135	1.72212	54.1356	4.85756	0.00309848	2.38642	0.148025	8.53118
2018-06-23 23:00:02	6191.96	476.389	0.489622	764.576	82.9868	0.139382	34.5527	0.202577	8.48306	1.04784	244.017	0.165064	116.129	5.6584	14.8825	0.0443673	2.8036	9.0666	25.7794	1.00131	1.76148	8.24058	171.296	171.296	15.6579	1.36333	5.55783	0.0245568	0.00286454	2.54711	0.0111735	0.827415	0.00262123	0.06058	2.89634	0.137546	535.656	535.656	0.728195	74.7732	1.94382	30.4523	1.72573	53.5619	4.88303	0.00311807	2.42686	0.146879	8.59485
2018-06-24 00:00:02	6166.8	474.52	0.490687	763.006	82.5862	0.137916	34.1719	0.202792	8.41048	1.03628	242.921	0.164581	115.365	5.65794	14.8141	0.0440881	2.79065	9.00603	25.7806	1.00251	1.74641	8.20264	170.76	170.76	15.5469	1.3531	5.49194	0.0243734	0.0028517	2.53074	0.0111685	0.821976	0.00263892	0.060741	2.9216	0.137864	537.867	537.867	0.723553	73.1461	1.93154	30.601	1.71952	53.7063	4.80956	0.00310542	2.41806	0.146347	8.62474
2018-06-24 01:00:02	6118.95	470.419	0.4885	750.42	81.9302	0.136792	33.7418	0.201049	8.3212	1.01648	242.266	0.161732	114.29	5.59999	14.5747	0.043556	2.75728	8.92815	25.3422	0.999301	1.73074	8.13504	169.379	169.379	15.293	1.33097	5.30908	0.0242444	0.00286345	2.47993	0.0110915	0.817818	0.00262033	0.060132	2.86048	0.132815	535.383	535.383	0.714744	71.9152	1.91519	30.402	1.65918	54.2732	4.76606	0.00306973	2.40092	0.143658	8.625
2018-06-24 02:00:02	6098.3	467.651	0.486501	749.402	81.6716	0.135423	33.6384	0.200412	8.23872	1.00565	241.44	0.161335	115.206	5.60431	14.5247	0.0432171	2.70315	8.91222	25.2741	1.0015	1.72487	8.11733	168.871	168.871	15.0572	1.3212	5.3349	0.0238323	0.00284341	2.47126	0.0110046	0.80535	0.00257833	0.0594541	2.85504	0.132856	529.713	529.713	0.710921	69.9136	1.90457	30.2668	1.65782	52.9006	4.78084	0.00306478	2.38805	0.143751	8.53929
2018-06-24 03:00:02	6108.58	469.642	0.485599	751.304	81.6477	0.135802	33.6574	0.199967	8.22075	1.01383	240.929	0.161333	117.135	5.62871	14.5324	0.0432473	2.69522	8.79816	25.1597	1.00039	1.72307	8.07432	171.224	171.224	15.1712	1.32472	5.31856	0.0239692	0.00278643	2.45147	0.0110582	0.792708	0.00261467	0.0594185	2.8365	0.131912	533.702	533.702	0.705346	69.6908	1.91175	30.2677	1.66002	54.2468	4.79065	0.00306657	2.39735	0.142815	8.44905
2018-06-24 04:00:02	6096.74	467.485	0.482181	743.811	80.6932	0.133986	33.434	0.199842	7.81828	1.00351	240.005	0.161018	116.633	5.59616	14.395	0.0429127	2.67381	8.79424	24.9967	1.00993	1.69317	8.01172	170.041	170.041	14.6273	1.31279	5.32237	0.023666	0.00271649	2.43332	0.0109245	0.797983	0.00257699	0.0586672	2.82259	0.131973	530.577	530.577	0.696879	69.2096	1.87109	30.3249	1.64757	53.4185	4.74772	0.00305384	2.35091	0.143021	8.44611
2018-06-24 05:00:02	5908.42	450.601	0.46921	708.448	77.0392	0.127653	31.7552	0.190227	7.45889	0.966449	233.082	0.153413	110.426	5.38686	13.6332	0.0409317	2.51822	8.272	23.9389	1.00524	1.61067	7.5105	163.281	163.281	14.163	1.24291	5.05648	0.0225811	0.00265238	2.30176	0.0104565	0.764548	0.00249904	0.0549316	2.70471	0.125393	518.876	518.876	0.659837	65.8825	1.70242	29.4069	1.60895	51.491	4.42934	0.00244455	2.2318	0.137095	8.00217
2018-06-24 06:00:02	5915.83	449.635	0.464634	698.242	76.6302	0.127174	32.2497	0.183089	7.39825	0.95865	232.983	0.15014	109.886	5.31916	13.6574	0.0409044	2.49374	8.23729	23.1797	1.00876	1.60616	7.4659	161.117	161.117	14.1522	1.23864	4.98844	0.0224135	0.00251297	2.26021	0.0101867	0.762992	0.00248705	0.0540192	2.67918	0.123745	513.781	513.781	0.656435	65.5851	1.70897	29.3966	1.58446	51.0331	4.35244	0.00243955	2.23774	0.134506	7.89298
2018-06-24 07:00:02	5886.1	442.884	0.456131	687.981	76.4971	0.12492	31.5561	0.181701	7.28018	0.953246	231.97	0.146895	109.834	5.29003	13.5212	0.0400966	2.42137	7.9912	23.0125	1.01109	1.59303	7.38505	160.393	160.393	14.0135	1.23019	4.89565	0.0217157	0.00244796	2.23262	0.00983824	0.745644	0.0025032	0.0527728	2.63912	0.123344	511.387	511.387	0.635764	65.9822	1.69165	29.2543	1.55558	50.6901	4.31024	0.00241946	2.09063	0.132361	7.85787
2018-06-24 08:00:01	5905.2	444.616	0.45948	689.03	77.0618	0.125688	31.3078	0.182037	7.30645	0.94633	230.99	0.147419	110.184	5.26766	13.5773	0.0403711	2.39305	8.02277	23.0855	1.00797	1.60737	7.38904	160.268	160.268	14.1418	1.23591	4.97347	0.0216802	0.00247413	2.23281	0.0099512	0.758117	0.0024758	0.0531792	2.64209	0.124608	511.009	511.009	0.633157	67.2167	1.70788	28.8992	1.55512	51.2219	4.36474	0.00242459	2.09402	0.132717	7.83058
2018-06-24 09:00:02	5879.66	441.805	0.455995	688.297	77.8804	0.124839	30.9908	0.179086	7.25762	0.937353	229.236	0.146635	109.538	5.24011	13.5167	0.0400207	2.40709	7.91359	22.7406	1.00517	1.57997	7.25529	158.742	158.742	14.0207	1.22628	5.00566	0.0215505	0.00245119	2.21626	0.00975554	0.749277	0.00249004	0.0529045	2.58665	0.123962	509.957	509.957	0.625003	66.4124	1.68256	28.7772	1.54077	50.2918	4.34263	0.00197799	2.1315	0.130054	7.74615
2018-06-24 10:00:02	5903.07	446.204	0.458283	690.085	77.724	0.125488	31.1638	0.183034	7.32522	0.953335	228.68	0.147807	110.273	5.27959	13.7247	0.040393	2.42833	7.94343	23.5968	1.00466	1.58669	7.52552	158.395	158.395	14.1374	1.23555	4.89358	0.022045	0.00244518	2.21949	0.00989674	0.750019	0.00249677	0.0532777	2.59856	0.127901	513.069	513.069	0.625402	66.9638	1.74513	28.8644	1.56083	50.596	4.39443	0.00180367	2.1345	0.130955	7.32887
2018-06-24 11:00:02	5931.46	448.103	0.469555	700.702	78.7889	0.127065	31.4231	0.187388	7.43729	0.96737	237.027	0.150509	114.473	5.32938	13.8932	0.0411962	2.49033	8.01906	23.9955	1.00429	1.59754	7.56007	159.805	159.805	14.4418	1.25033	4.88721	0.0223049	0.00250297	2.2609	0.0100856	0.765884	0.00255423	0.0540535	2.62404	0.130723	516.725	516.725	0.636714	67.0174	1.75865	29.1142	1.57074	50.3914	4.44769	0.00181321	2.14014	0.131864	7.44003
2018-06-24 12:00:02	5943.58	445.897	0.468954	700.054	78.8163	0.126954	30.7652	0.187019	7.40454	0.964033	236.311	0.148879	113.587	5.31051	13.7728	0.0409198	2.46594	8.04053	23.8422	1.00166	1.58018	7.44159	159.967	159.967	14.1723	1.26097	4.85279	0.022086	0.00251097	2.26622	0.0101064	0.756887	0.00252212	0.0538455	2.61818	0.12924	510.697	510.697	0.641467	66.7836	1.76137	29.1406	1.54949	50.224	4.4899	0.00181898	2.09688	0.131639	7.42024
2018-06-24 13:00:02	5924.73	441.323	0.46586	693.783	77.903	0.125246	30.4602	0.185532	7.36283	0.94259	232.973	0.146859	112.845	5.28057	13.7168	0.0407616	2.42278	7.89928	23.4978	1.00039	1.5578	7.32151	159.27	159.27	14.0111	1.2554	4.87827	0.0218453	0.00245352	2.22307	0.0100246	0.750771	0.00251461	0.0535421	2.55843	0.127366	505.96	505.96	0.628722	67.2735	1.74266	28.9082	1.54496	49.6521	4.43012	0.00181181	2.1126	0.129976	7.39512
2018-06-24 14:00:02	5939.84	443.428	0.466972	700.147	77.7533	0.125959	30.6359	0.186273	7.35247	0.944545	234.322	0.147547	113.631	5.31951	13.7457	0.0408076	2.41397	8.01959	23.2529	1.00268	1.56426	7.37856	159.958	159.958	14.1949	1.2618	4.98387	0.021878	0.00245744	2.22664	0.00999259	0.755206	0.00252306	0.0540699	2.5643	0.128388	508.231	508.231	0.632298	67.6917	1.75369	28.8861	1.55652	49.6626	4.41228	0.00181938	2.12625	0.131502	7.46361
2018-06-24 15:00:02	5947.67	441.874	0.46362	704.507	77.3453	0.125749	30.5572	0.18792	7.35894	0.93868	233.968	0.147934	113.163	5.33245	13.834	0.0407434	2.38884	7.87948	23.1552	1.00134	1.55979	7.36143	159.101	159.101	14.1122	1.25866	4.92732	0.0220834	0.00245693	2.23114	0.0100312	0.738865	0.00248619	0.0538035	2.56194	0.127696	499.976	499.976	0.633162	67.6514	1.75824	28.9485	1.55233	50.0415	4.43748	0.0018198	2.11825	0.13486	7.3541
2018-06-24 16:00:02	5866.04	428.82	0.450508	682.933	74.3066	0.123704	29.6711	0.185379	7.17675	0.906951	229.415	0.145204	109.406	5.24189	13.4633	0.0391889	2.2838	7.7065	23.0019	1.01181	1.49023	7.39102	157.599	157.599	13.6461	1.23746	4.82719	0.0212572	0.00237525	2.18828	0.00965391	0.749522	0.00235685	0.0523736	2.51184	0.124258	490.477	490.477	0.610628	66.2341	1.67618	28.4977	1.50084	48.1065	4.3305	0.0017936	2.0742	0.129915	6.85704
2018-06-24 17:00:02	6215.11	455.17	0.47458	753.214	80.1681	0.132395	31.4816	0.194839	7.78159	0.988673	240.806	0.153199	118.507	5.5329	14.8295	0.0422013	2.55464	8.19087	24.7809	0.993338	1.63812	7.95685	166.524	166.524	14.3925	1.30465	5.22932	0.0234975	0.00266206	2.32827	0.0105009	0.797668	0.00253166	0.0561023	2.66101	0.133861	509.116	509.116	0.673817	68.5204	1.84184	30.2671	1.59345	51.0491	4.64874	0.00191257	2.15082	0.135559	7.53884
2018-06-24 18:00:02	6206.84	458.001	0.479382	759.169	80.9527	0.135836	31.9675	0.19909	8.07455	0.995544	242.158	0.156766	119.371	5.56646	15.0347	0.042673	2.59546	8.33162	24.7613	1.00145	1.67004	8.02963	167.686	167.686	14.7629	1.31552	5.40057	0.023627	0.0027249	2.34978	0.0105445	0.791946	0.00257292	0.0567118	2.71879	0.136111	511.596	511.596	0.692902	70.7401	1.8401	30.4692	1.60947	49.6077	4.74122	0.00190429	2.23686	0.138573	7.90703
2018-06-24 19:00:02	6192.02	455.421	0.47867	752.979	80.9741	0.135217	31.5905	0.199948	7.99828	0.985451	241.129	0.155763	120.779	5.5502	14.9842	0.0428015	2.57445	8.3133	24.6858	1.00258	1.65339	7.91333	166.779	166.779	14.6446	1.31903	5.60583	0.0237208	0.00276354	2.34686	0.0106601	0.788506	0.00259747	0.0561282	2.70094	0.136724	509.322	509.322	0.672755	70.9746	1.82452	30.5911	1.66901	49.9797	4.73271	0.00190056	2.23986	0.138622	7.74427
2018-06-24 20:00:02	6206.43	457.59	0.483438	758.204	81.4816	0.13428	31.6876	0.199783	8.02375	0.990874	242.075	0.156253	121.397	5.59997	15.0104	0.0430685	2.59046	8.37351	25.0045	1.00475	1.64384	7.96322	167.031	167.031	14.7016	1.31891	5.67437	0.0238145	0.00277027	2.39891	0.0108004	0.790161	0.00253514	0.0571993	2.71487	0.136834	513.093	513.093	0.691939	71.6974	1.82493	30.6119	1.63411	50.2342	4.74049	0.00190733	2.26129	0.141464	7.74738
2018-06-24 21:00:02	6204.61	459.749	0.484629	762.896	82.259	0.133678	31.8242	0.198381	8.35675	0.983994	241.363	0.155524	122.637	5.56006	15.0284	0.0431439	2.59884	8.38679	25.0385	1.00035	1.63633	7.95211	167.434	167.434	14.6911	1.32025	5.68193	0.0238833	0.00274382	2.40511	0.0107191	0.790897	0.00258987	0.0571506	2.70595	0.13674	513.859	513.859	0.691144	74.3327	1.85225	30.4308	1.5999	53.2371	4.75348	0.00189125	2.28134	0.141395	7.95008
2018-06-24 22:00:01	6187.31	458.299	0.480794	758.575	81.3648	0.132847	31.5517	0.196377	8.18225	0.976344	238.533	0.155436	122.756	5.55039	14.9579	0.0425555	2.5837	8.40393	24.9548	1.00338	1.61286	7.92213	167.462	167.462	14.6349	1.31932	5.6492	0.0237458	0.00266384	2.41828	0.0106091	0.787949	0.00258324	0.0570095	2.7155	0.135825	513.12	513.12	0.685409	74.3016	1.8358	30.6689	1.58712	52.7404	4.72011	0.00193133	2.27727	0.140484	7.96536
2018-06-24 23:00:02	6152.77	455.009	0.477157	748.682	80.7706	0.13145	31.2781	0.194064	8.08151	0.968154	238.18	0.153633	121.288	5.4865	14.7771	0.0421801	2.49904	8.24686	23.9054	1.00469	1.57827	7.85103	166.662	166.662	14.4205	1.30054	5.57142	0.0234068	0.00262905	2.36995	0.0105732	0.783008	0.00256861	0.0556413	2.69154	0.134398	509.59	509.59	0.674871	74.2336	1.81575	30.5723	1.59002	52.8383	4.64344	0.00192247	2.24407	0.138656	8.06079
2018-06-25 00:00:02	6168.79	458.233	0.477816	749.671	80.8426	0.132443	31.2841	0.193522	8.09538	0.979854	237.84	0.15253	121.061	5.45923	14.8991	0.0423181	2.46329	8.26778	24.1212	0.999073	1.58063	7.82895	167.256	167.256	14.4619	1.30253	5.63866	0.0235538	0.00262449	2.37422	0.0105669	0.785289	0.00250886	0.0558124	2.72026	0.134984	511.482	511.482	0.681922	73.3635	1.81063	30.5411	1.59183	53.2057	4.62597	0.00192394	2.22136	0.136753	8.06548
2018-06-25 01:00:02	6178.94	457.964	0.48138	751.265	80.2672	0.132395	31.4427	0.193991	8.0805	0.986656	239.093	0.153779	122.621	5.47791	14.9322	0.0426344	2.49228	8.24982	24.1761	1.00134	1.58105	7.82958	167.126	167.126	14.2791	1.30851	5.70943	0.0236069	0.0026787	2.36597	0.010563	0.78115	0.00251814	0.0561607	2.69137	0.13602	512.261	512.261	0.681172	73.4413	1.82633	30.5876	1.59406	52.4777	4.66964	0.00193201	2.22124	0.135238	8.21874
2018-06-25 02:00:01	6172.36	454.636	0.477398	749.182	80.1126	0.131579	31.0571	0.192871	7.89619	0.983028	238.748	0.154042	122.848	5.46245	14.8681	0.0423005	2.4946	8.21114	24.2333	1.00379	1.57565	7.81275	166.649	166.649	14.1498	1.29961	5.60531	0.0235424	0.00260898	2.35201	0.0105078	0.779832	0.00250364	0.0561832	2.6593	0.135127	510.31	510.31	0.660602	72.054	1.82154	30.4916	1.60505	52.2706	4.6582	0.00197707	2.22094	0.134086	8.09869
2018-06-25 03:00:02	6143.61	448.989	0.476822	744.85	79.2169	0.128924	30.7477	0.190238	7.77073	0.960954	237.146	0.152961	122.633	5.41578	14.7023	0.0413558	2.50179	8.05646	24.0874	1.00327	1.55369	7.65041	166.298	166.298	13.8408	1.27979	5.46653	0.0231366	0.00262432	2.31581	0.0104599	0.781448	0.00246936	0.05527	2.64328	0.133879	506.852	506.852	0.65728	69.3617	1.7767	30.1391	1.6004	51.6141	4.58513	0.00202658	2.19578	0.13319	7.92574
2018-06-25 04:00:02	6145.24	452.57	0.477858	743.653	79.9501	0.128659	30.9948	0.189226	7.86127	0.96746	237.43	0.153615	122.852	5.42053	14.8316	0.0414589	2.49881	8.05202	24.0005	1.00115	1.564	7.64888	165.692	165.692	14.0385	1.27859	5.61545	0.0232974	0.00262466	2.32124	0.0103438	0.763138	0.00248211	0.0553746	2.6647	0.133495	508.513	508.513	0.65933	70.9371	1.77036	30.237	1.59946	51.2581	4.62508	0.00203126	2.19929	0.132937	7.78518
2018-06-25 05:00:02	6172.67	453.882	0.479433	745.668	81.038	0.131195	30.9801	0.191594	7.88454	0.971047	238.898	0.154752	127.033	5.40186	14.8519	0.0420045	2.55688	8.05462	24.2795	1.00198	1.57619	7.69982	166.186	166.186	14.2863	1.2843	5.55679	0.0234586	0.00260507	2.33296	0.0104537	0.761408	0.00249291	0.0554437	2.6685	0.13422	510.906	510.906	0.66823	71.0323	1.8066	30.304	1.60532	50.9293	4.62272	0.00573795	2.20826	0.133252	7.77418
2018-06-25 06:00:02	6171.2	452.372	0.477828	751.138	80.5287	0.130558	31.3219	0.192576	7.95357	0.972715	240.348	0.154887	127.237	5.42192	14.9144	0.0418167	2.5712	7.99043	24.2742	0.999701	1.60073	7.68049	166.324	166.324	14.2339	1.27599	5.51499	0.0233053	0.00264517	2.34361	0.0104557	0.764487	0.00249699	0.0557943	2.6725	0.134704	518.428	518.428	0.667534	70.9683	1.83969	30.2622	1.59861	51.597	4.61061	0.00568884	2.15941	0.13303	7.96412
2018-06-25 07:00:02	6177.57	452.594	0.478412	749.709	80.7686	0.130552	31.4077	0.19102	7.96487	0.98817	240.007	0.155128	127.266	5.42771	14.978	0.0418613	2.61323	8.10383	24.3864	0.999537	1.62028	7.65171	165.597	165.597	14.4884	1.28216	5.50974	0.0234058	0.00265473	2.36737	0.0103895	0.776415	0.00247333	0.055864	2.66061	0.134803	521.434	521.434	0.665418	71.1205	1.87249	30.5678	1.59982	51.0041	4.59831	0.0054832	2.08646	0.133116	8.46115
2018-06-25 08:00:02	6169.54	451.214	0.478043	747.736	80.5553	0.130662	31.4207	0.191295	7.92201	0.982894	240.168	0.154627	125.497	5.41411	14.9609	0.0416874	2.57973	8.04875	24.6635	1.00033	1.61311	7.68835	166.592	166.592	14.619	1.2812	5.4439	0.0233802	0.00268375	2.36304	0.0104098	0.770282	0.00249602	0.0558386	2.6756	0.134321	520.825	520.825	0.661001	70.568	1.8715	30.369	1.59534	50.7707	4.60842	0.00816344	2.11103	0.148831	8.42725
2018-06-25 09:00:01	6166.77	452.027	0.478745	749.044	80.6179	0.130469	31.4164	0.191309	8.04278	0.987702	239.782	0.154483	126.247	5.41934	15.0489	0.0419114	2.57752	8.06123	24.7301	0.997008	1.61104	7.71857	166.07	166.07	14.6149	1.28013	5.42877	0.0232359	0.00268838	2.36328	0.0104067	0.775809	0.00249194	0.0558213	2.68175	0.13457	502.415	502.415	0.663592	70.6447	1.86029	30.3417	1.59363	50.2106	4.62856	0.00712869	2.12354	0.145194	8.18078
2018-06-25 10:00:02	6175.59	451.84	0.479186	747.312	80.1629	0.130602	31.4034	0.192628	7.99761	0.98734	239.454	0.154673	125.882	5.42922	14.9902	0.0418658	2.57381	8.16894	24.6262	0.999733	1.60359	7.79099	164.777	164.777	14.4712	1.28409	5.42585	0.0232211	0.00269814	2.38094	0.010437	0.75286	0.00247102	0.0558365	2.698	0.134305	503.422	503.422	0.661929	71.1288	1.84267	30.3629	1.59699	50.6406	4.62723	0.00588735	2.13785	0.145528	8.55212
2018-06-25 11:00:02	6199.77	457.899	0.484843	758.466	81.1152	0.134423	31.6973	0.193863	8.13402	0.999371	240.138	0.156352	126.241	5.44923	15.4245	0.0426622	2.66105	8.27934	24.7681	1.00299	1.61559	7.84313	165.941	165.941	14.7332	1.30651	5.48426	0.023379	0.0027587	2.39588	0.0106315	0.75381	0.00249369	0.0564283	2.71564	0.135286	529.346	529.346	0.674315	70.8035	1.89265	30.2932	1.60067	51.0546	4.74083	0.00443466	2.17121	0.145756	8.8722
2018-06-25 12:00:02	6235.31	465.895	0.48908	769.003	82.5937	0.136129	32.0197	0.19744	8.28345	1.02267	244.304	0.158605	127.651	5.52845	15.6302	0.0430508	2.71084	8.3602	25.2716	0.999974	1.65299	7.93308	168.919	168.919	14.9692	1.32921	5.57128	0.0242941	0.00280651	2.43239	0.0107348	0.776703	0.00250025	0.0573836	2.79162	0.13839	525.12	525.12	0.68158	71.7657	1.92194	30.835	1.62329	51.6148	4.82258	0.003876	2.20409	0.146858	8.9754
2018-06-25 13:00:01	6127.78	457.99	0.478412	745.35	81.058	0.132332	31.3406	0.190874	8.04642	1.00285	238.625	0.154178	125.246	5.41722	15.3256	0.0419032	2.57872	8.24469	24.6269	0.995374	1.59059	7.7142	164.781	164.781	14.4918	1.2978	5.46053	0.023218	0.00274093	2.35489	0.0105855	0.758827	0.00245839	0.0560093	2.69997	0.135237	527.447	527.447	0.658878	70.8249	1.85065	30.4859	1.63528	50.8382	4.73428	0.00383652	2.127	0.141786	8.48174
2018-06-25 14:00:01	6155.93	459.372	0.47721	747.347	80.9959	0.132134	31.2724	0.191503	8.06739	1.00275	237.766	0.15507	125.081	5.43951	15.3361	0.0417785	2.59883	8.13266	24.7643	1.00012	1.58919	7.7601	166.777	166.777	14.5008	1.29869	5.47192	0.0234661	0.00274091	2.37891	0.0105572	0.756227	0.00250049	0.0568313	2.72518	0.135456	530.423	530.423	0.666436	71.734	1.87623	30.4819	1.58255	51.5912	4.74266	0.00384763	2.16211	0.143065	8.56538
2018-06-25 15:00:01	6293.49	468.571	0.487572	764.214	83.3378	0.138254	32.5774	0.19614	8.34428	1.04334	243.386	0.159621	128.753	5.57906	15.8798	0.0431195	2.69648	8.32945	25.3871	0.995188	1.6582	7.97986	169.885	169.885	14.9315	1.34852	5.70977	0.0245509	0.00277532	2.44827	0.0108367	0.780188	0.00253893	0.0581069	2.77808	0.139039	539.172	539.172	0.687834	74.8826	1.93695	31.653	1.65698	52.7878	4.88865	0.00389937	2.22427	0.146277	8.90015
2018-06-25 16:00:02	6304.8	465.113	0.485373	760.492	82.6633	0.136633	32.2409	0.198129	8.33017	1.03895	243.218	0.160535	129.17	5.58537	15.6494	0.042756	2.67829	8.49548	25.5366	0.998251	1.65054	8.00238	168.97	168.97	14.9237	1.35032	5.79764	0.0244836	0.00282709	2.44771	0.0107343	0.786519	0.00255061	0.0577469	2.77749	0.140002	538.926	538.926	0.68862	75.6523	1.9829	31.6812	1.66518	51.9442	4.85721	0.00371346	2.24572	0.145624	8.96442
2018-06-25 17:00:01	6301.1	462.226	0.482618	759.302	82.8315	0.13628	32.3323	0.19884	8.27857	1.02872	244.244	0.160321	129.047	5.59567	15.5996	0.0423223	2.6874	8.39646	25.6106	1.00186	1.6572	7.93165	177.788	177.788	14.9191	1.34433	5.93781	0.0241632	0.00285659	2.44717	0.0107669	0.767721	0.00252211	0.0574723	2.8017	0.141039	536.925	536.925	0.684981	75.0305	1.98476	31.6669	1.66123	52.3684	4.84105	0.00371199	2.21976	0.145	8.48123
2018-06-25 18:00:02	6311.68	463.19	0.483961	762.144	82.6396	0.136237	32.2669	0.198695	8.3192	1.02516	243.646	0.160971	129.368	5.60252	15.6613	0.0423513	2.706	8.51273	25.4235	1.0008	1.65148	7.91856	177.315	177.315	14.8966	1.35632	5.94861	0.024304	0.00279873	2.45729	0.0107105	0.756639	0.0025298	0.0575776	2.79608	0.142837	518.104	518.104	0.700442	74.7097	1.99979	31.7727	1.64601	51.8139	4.83844	0.00371312	2.21961	0.145026	8.44477
2018-06-25 19:00:02	6279.96	462.587	0.48191	758.605	82.9684	0.13609	32.1287	0.199082	8.2998	1.0213	236.616	0.159734	128.031	5.57728	15.734	0.0423799	2.69477	8.46794	25.3876	0.998613	1.64822	7.9049	175.971	175.971	14.9305	1.35302	6.11467	0.024141	0.0028629	2.44498	0.0107568	0.77406	0.00251437	0.0572711	2.79659	0.142261	515.563	515.563	0.703484	74.462	1.99831	31.7103	1.62878	48.3278	4.81727	0.0037047	2.25425	0.145242	8.49596
2018-06-25 20:00:02	6268.15	461.968	0.478186	759.106	83.3481	0.136395	31.8709	0.198019	8.25527	1.01155	236.663	0.159628	126.829	5.56777	15.696	0.0423938	2.70081	8.49618	25.5577	1.00085	1.64097	7.85967	175.815	175.815	14.9384	1.34593	6.20367	0.0240328	0.00282934	2.43266	0.0107188	0.767287	0.00244405	0.0573637	2.772	0.141119	524.256	524.256	0.700328	73.1579	1.98816	31.6257	1.63819	51.2979	4.80362	0.00370872	2.26728	0.145681	8.30846
2018-06-25 21:00:02	6261.33	461.211	0.479397	758.12	83.4992	0.135867	31.6336	0.196697	8.21106	1.00588	241.203	0.158869	127.295	5.55575	15.7491	0.0422975	2.69467	8.45441	25.5045	0.999251	1.62335	7.86587	176.335	176.335	14.9097	1.34186	6.231	0.024116	0.0028311	2.42416	0.0107076	0.765819	0.00241547	0.0576543	2.78376	0.141087	522.58	522.58	0.701248	74.5513	1.98806	31.6654	1.63298	50.0312	4.7865	0.00370757	2.25397	0.146137	8.32409
2018-06-25 22:00:02	6266.31	462.282	0.481599	758.245	82.2565	0.136504	31.964	0.196158	8.24867	1.01442	241.121	0.158684	126.537	5.56634	15.8801	0.042306	2.707	8.4364	25.5151	1.00026	1.63583	7.88958	175.314	175.314	14.9194	1.3393	6.14364	0.0240883	0.00278179	2.43745	0.010745	0.766395	0.00250338	0.057698	2.76072	0.141027	525.534	525.534	0.701652	74.6735	1.98048	31.7132	1.63229	51.1935	4.82635	0.00370609	2.26718	0.146615	8.44511
2018-06-25 23:00:02	6256.38	461.013	0.480431	757.926	81.7154	0.135829	31.6234	0.197912	8.19176	1.01396	240.764	0.159275	126.031	5.5889	15.7212	0.0420564	2.71214	8.42929	25.6317	1.0032	1.62346	7.90576	175.322	175.322	14.7953	1.328	6.16203	0.0239765	0.00280594	2.42173	0.0107023	0.764387	0.00247716	0.0576488	2.78334	0.139803	523.932	523.932	0.69809	73.8189	1.96352	31.9131	1.62787	51.858	4.81072	0.00370405	2.24417	0.144382	8.40474
2018-06-26 00:00:02	6260.63	460.816	0.481837	757.16	81.8566	0.135268	31.6232	0.196348	8.24727	1.01855	241.426	0.158314	126.915	5.57695	15.8568	0.042352	2.72923	8.37426	25.7284	1.00185	1.62663	7.87305	176.566	176.566	14.9155	1.33821	6.16064	0.0238816	0.00277341	2.44147	0.0106968	0.769171	0.00248962	0.0575838	2.75636	0.139878	523.828	523.828	0.706039	74.8713	1.94586	31.9533	1.62769	50.6961	4.7752	0.00370448	2.23305	0.144269	8.4669
2018-06-26 01:00:01	6234.79	456.122	0.479418	749.858	81.5322	0.133653	31.2445	0.195564	8.12577	1.00756	240.287	0.158227	126.006	5.52689	15.6488	0.0416446	2.67625	8.28226	25.7911	1.00148	1.62657	7.8124	176.663	176.663	14.8318	1.32162	5.90294	0.0237582	0.00276279	2.44425	0.0105514	0.781046	0.00247501	0.0570859	2.75143	0.138394	519.943	519.943	0.698968	74.372	1.91221	31.6041	1.60584	50.7701	4.79729	0.00369549	2.2738	0.143556	8.42643
2018-06-26 02:00:02	6223.73	457.805	0.479454	748.601	81.8232	0.133492	31.4391	0.195481	8.12792	1.00493	240.307	0.15815	126.438	5.51566	15.6177	0.0413381	2.66194	8.35037	25.8943	1.00021	1.60615	7.82939	176.223	176.223	14.7163	1.31239	5.94162	0.0237463	0.00273564	2.44425	0.0105577	0.781342	0.00250127	0.0568635	2.75519	0.138205	520.555	520.555	0.692012	73.719	1.91208	31.5496	1.58316	51.9461	4.78801	0.00346523	2.26244	0.145415	8.20902
2018-06-26 03:00:02	6248.57	458.019	0.480479	749.203	81.9478	0.133585	31.6322	0.195655	8.14554	1.00882	240.289	0.157638	126.587	5.52416	15.6208	0.0412914	2.66095	8.38798	25.8995	1.00156	1.61073	7.84782	175.725	175.725	14.7277	1.32749	6.76533	0.0237577	0.00274407	2.44528	0.0105746	0.792504	0.00251187	0.0568579	2.75787	0.138585	522.261	522.261	0.693774	73.7077	1.91384	31.381	1.58693	51.1652	4.80665	0.00332626	2.28531	0.149182	8.24519
2018-06-26 04:00:02	6253.93	458.763	0.480521	750.234	82.0379	0.134053	31.633	0.194713	8.14095	1.00907	240.757	0.159668	126.644	5.54264	15.6976	0.041319	2.66664	8.36541	25.9083	1.00015	1.61121	7.82854	176.032	176.032	14.7384	1.32173	6.50593	0.0237434	0.00275295	2.44642	0.0105482	0.793056	0.00250951	0.0569941	2.76233	0.139404	522.404	522.404	0.694832	73.7583	1.94332	31.5289	1.59296	51.9293	4.76258	0.00319565	2.29068	0.148724	8.14559
2018-06-26 05:00:02	6257.55	458.25	0.480322	750.639	81.9974	0.134432	31.5618	0.195672	8.14152	1.00636	240.698	0.160069	126.686	5.54141	15.66	0.0411472	2.6671	8.35876	25.9359	0.999829	1.61059	7.8411	175.486	175.486	14.7399	1.3377	6.37612	0.0237114	0.00275702	2.44734	0.0105618	0.800336	0.00253286	0.0571501	2.7494	0.139081	521.69	521.69	0.695187	73.8764	1.92646	31.5919	1.60305	51.1804	4.78642	0.0031952	2.27189	0.150857	8.13879
2018-06-26 06:00:01	6276.42	459.735	0.482027	754.143	82.393	0.135006	31.7861	0.195567	8.19907	1.01238	238.552	0.160186	127.118	5.53609	15.8216	0.0415922	2.67182	8.39623	26.1074	1.00091	1.61428	7.86187	175.708	175.708	14.7655	1.36121	6.44175	0.0237974	0.00277326	2.45484	0.0106414	0.800817	0.0025353	0.0572663	2.76919	0.140364	523.61	523.61	0.696293	73.4871	1.94686	31.6564	1.60949	51.5884	4.84535	0.0032128	2.28147	0.15	8.25787
2018-06-26 07:00:02	6262.62	457.646	0.481399	752.812	82.3396	0.134387	31.5071	0.19622	8.16819	1.01239	240.926	0.159923	127.355	5.52618	15.7733	0.0414274	2.67034	8.34431	26.0604	0.999842	1.61061	7.83561	176.245	176.245	14.7466	1.38358	6.43869	0.0237362	0.0027621	2.45082	0.0105777	0.805317	0.00253807	0.0570155	2.74322	0.140037	521.892	521.892	0.695858	73.1804	1.93492	31.7238	1.60101	50.9492	4.83268	0.00321563	2.25643	0.151597	8.14036
2018-06-26 08:00:02	6239.21	455.722	0.480733	746.983	82.0243	0.133856	31.2841	0.195963	8.11731	1.0022	239.52	0.159215	126.448	5.51127	15.6284	0.0412693	2.67032	8.27527	25.7945	0.999795	1.60553	7.80808	173.551	173.551	14.7196	1.35402	6.44739	0.0235915	0.00274426	2.44349	0.0105241	0.796082	0.00254544	0.0569178	2.73388	0.138733	520.33	520.33	0.692682	72.6733	1.92776	31.6608	1.58784	50.5385	4.73217	0.00324096	2.24015	0.148908	8.18496
2018-06-26 09:00:02	6232.17	451.972	0.480341	746.474	81.6205	0.133359	31.3462	0.195112	8.11176	0.996609	238.394	0.159082	126.741	5.4815	15.7084	0.0410389	2.68101	8.26245	25.5832	0.999714	1.60374	7.77742	173.932	173.932	14.7085	1.33955	6.71649	0.0236118	0.00274201	2.44192	0.0104648	0.788596	0.002539	0.0564784	2.73987	0.139269	516.475	516.475	0.691613	72.6302	1.91718	31.467	1.59281	49.889	4.73167	0.00325227	2.2271	0.146733	8.20016
2018-06-26 10:00:02	6212.86	450.413	0.479331	745.07	81.5648	0.132878	31.2888	0.194911	8.07369	0.994693	236.158	0.15842	126.123	5.45293	15.5368	0.0410507	2.66658	8.28729	25.4044	0.998584	1.60114	7.74377	172.51	172.51	14.6935	1.34112	6.62168	0.0236177	0.00273164	2.43452	0.0104123	0.787777	0.00254566	0.0562748	2.75719	0.138491	513.452	513.452	0.688652	72.8363	1.90418	31.2631	1.5953	49.8959	4.71423	0.00310608	2.22072	0.143867	8.19078
2018-06-26 11:00:02	6222.46	450.509	0.480301	747.163	81.233	0.132561	31.2751	0.194014	8.09078	0.998362	237.506	0.159567	125.811	5.47823	15.6625	0.0410059	2.68148	8.31329	25.1428	0.998215	1.60174	7.73796	169.985	169.985	14.6952	1.35388	6.67595	0.0235058	0.00274619	2.43785	0.0104245	0.788022	0.00255978	0.0564004	2.75658	0.137176	514.199	514.199	0.689255	73.0486	1.88874	31.2056	1.59333	49.8326	4.63787	0.00313274	2.22986	0.142969	8.08914
2018-06-26 12:00:02	6212.25	450.378	0.477961	743.182	80.9787	0.132609	31.1999	0.192473	8.03062	0.986258	235.88	0.159134	125.609	5.44581	15.5189	0.0410075	2.67947	8.27378	25.174	0.999619	1.59979	7.7177	171.999	171.999	14.6855	1.33479	6.60028	0.0234825	0.00273677	2.43777	0.0103433	0.79181	0.00251459	0.0562398	2.71269	0.137215	513.65	513.65	0.687886	72.5698	1.8839	31.0852	1.59211	48.3548	4.67465	0.00305593	2.22529	0.142874	8.24448
2018-06-26 13:00:02	6225.26	451.075	0.478499	743.982	81.1162	0.132983	30.9984	0.195369	8.06732	1.00131	236.43	0.158565	126.751	5.4725	15.546	0.0412143	2.73796	8.38076	25.3852	1.00111	1.61154	7.73722	169.325	169.325	14.5419	1.34264	6.12825	0.0236976	0.00274414	2.44281	0.0103438	0.788195	0.00252487	0.0562946	2.72577	0.136898	515.392	515.392	0.682449	72.5151	1.88889	31.1742	1.5978	48.8536	4.71483	0.00309645	2.22695	0.143374	8.11251
2018-06-26 14:00:02	6176.27	447.061	0.475514	734.711	79.9563	0.131106	30.5704	0.1939	7.99076	0.989274	235.728	0.156861	128.359	5.41175	15.5647	0.0407348	2.69046	8.25521	25.1956	0.998286	1.58514	7.60295	169.033	169.033	14.4022	1.33719	5.99676	0.0233526	0.00271579	2.41276	0.0103133	0.770473	0.00251717	0.0558242	2.69112	0.136048	511.067	511.067	0.66684	71.0177	1.87059	31.233	1.56691	48.2265	4.67921	0.00310112	2.20331	0.141497	8.0798
2018-06-26 15:00:02	6186.66	446.135	0.474669	732.399	79.7042	0.130015	30.4919	0.194348	7.86495	0.981014	233.916	0.155258	129.602	5.42884	15.5523	0.0401844	2.65866	8.21465	24.8619	0.997361	1.56781	7.51023	168.559	168.559	14.3125	1.32912	5.92355	0.0231462	0.00271077	2.39179	0.0103679	0.761996	0.00250193	0.0553553	2.65939	0.135471	511.658	511.658	0.66139	72.6405	1.85282	31.0496	1.58176	47.2709	4.64315	0.00304933	2.20999	0.14167	8.09752
2018-06-26 16:00:02	6129.37	438.622	0.470301	721.354	78.7891	0.128616	30.4828	0.192456	7.76066	0.975922	232.31	0.154665	129.059	5.38247	15.3241	0.0397849	2.59911	8.7666	24.777	0.995236	1.55011	7.37616	167.237	167.237	14.0377	1.31454	5.80331	0.0229287	0.00270747	2.39071	0.0102964	0.773759	0.00250273	0.0547548	2.65283	0.134689	499.64	499.64	0.656882	73.4334	1.81354	30.7083	1.6021	46.4642	4.65096	0.00588516	2.19032	0.141839	8.04364
2018-06-26 17:00:02	6149.82	444.04	0.46937	719.845	79.3538	0.129297	30.871	0.193845	7.74668	0.975803	232.486	0.154367	128.344	5.43936	15.3824	0.0397427	2.60823	8.8137	25.0366	0.996165	1.56079	7.37479	167.277	167.277	14.0431	1.3163	5.7328	0.0229242	0.00268436	2.38784	0.0103287	0.762344	0.00250053	0.0550417	2.66183	0.135016	500.28	500.28	0.648861	72.8885	1.84459	30.8546	1.60302	47.6033	4.67285	0.00625059	2.19165	0.141156	8.11799
2018-06-26 18:00:02	6157.98	443.965	0.468333	720.225	79.4854	0.129429	30.8444	0.191468	7.76261	0.977346	232.397	0.154192	127.357	5.43494	15.3507	0.0397073	2.62313	8.77746	25.1054	0.997048	1.55786	7.44134	166.127	166.127	13.9863	1.30627	5.62991	0.023074	0.00269451	2.39516	0.0102603	0.779806	0.00249635	0.0549169	2.66811	0.135012	493.332	493.332	0.647749	71.2498	1.84029	30.7111	1.58655	46.7319	4.64893	0.00643661	2.2024	0.142136	7.94157
2018-06-26 19:00:02	6159.42	440.363	0.467789	719.747	78.8239	0.12936	30.7253	0.190911	7.76232	0.965235	231.241	0.15364	124.552	5.41892	15.3388	0.0392605	2.62175	8.82725	24.9823	0.994697	1.56222	7.34405	165.898	165.898	13.9443	1.30138	5.6333	0.0231092	0.00263942	2.40312	0.0102707	0.743535	0.0025093	0.0545599	2.66792	0.135113	492.184	492.184	0.647133	70.1728	1.83333	30.5831	1.57882	46.2443	4.61332	0.00603353	2.18918	0.14194	8.05967
2018-06-26 20:00:02	6161.55	439.18	0.467363	713.252	78.7878	0.12908	30.4937	0.190047	7.73913	0.969581	231.13	0.153966	122.052	5.36669	15.2633	0.0394698	2.59714	8.72609	24.9131	0.996568	1.54734	7.33684	166.143	166.143	13.9999	1.2941	5.58088	0.0228659	0.0026166	2.40216	0.0101678	0.736094	0.00250937	0.0546217	2.63448	0.135028	492.384	492.384	0.647118	71.2872	1.83129	30.467	1.58194	46.369	4.63364	0.00677362	2.18038	0.141925	8.02367
2018-06-26 21:00:02	6168.03	440.884	0.468415	719.074	79.4985	0.129892	30.5608	0.189928	7.76459	0.972084	231.605	0.154511	121.742	5.38458	15.4017	0.0397394	2.60806	8.63443	24.8447	0.996718	1.56242	7.39589	167.658	167.658	14.1174	1.29927	5.53557	0.0232279	0.00261608	2.40066	0.0102867	0.74848	0.00251308	0.0547021	2.63661	0.135526	493.661	493.661	0.648801	73.4613	1.84129	30.5446	1.59801	47.7223	4.65498	0.00488976	2.17933	0.142397	7.97447
2018-06-26 22:00:02	6176.88	442.169	0.470102	719.616	79.3481	0.129664	30.8979	0.190088	7.76358	0.975303	231.513	0.154392	123.598	5.38999	15.4505	0.0395217	2.59949	8.68169	24.737	0.996347	1.56655	7.38885	167.721	167.721	14.1146	1.29211	5.49066	0.0231245	0.00263584	2.40413	0.0102633	0.760075	0.00250023	0.0547285	2.64473	0.135667	490.2	490.2	0.645934	73.5984	1.83537	30.5316	1.58686	46.2072	4.67309	0.00576878	2.18925	0.142051	7.98559
2018-06-26 23:00:02	6170.5	440.108	0.466112	719.139	78.198	0.129129	30.9524	0.189254	7.72172	0.96163	229.936	0.153628	122.595	5.36321	15.4327	0.0391729	2.56152	8.61959	24.8762	0.99925	1.54542	7.38097	166.179	166.179	14.0939	1.27948	5.44854	0.0228339	0.00261466	2.39924	0.0102366	0.748634	0.00249874	0.0548256	2.60297	0.13528	487.145	487.145	0.641362	73.1426	1.84399	30.439	1.58645	45.1588	4.63556	0.00486483	2.17574	0.141889	7.68371
2018-06-27 00:00:02	6096.19	434.065	0.45648	701.014	76.8537	0.126209	30.1884	0.184877	7.49113	0.946395	231.774	0.151495	120.733	5.28757	14.8729	0.0382734	2.50661	8.29549	24.3619	1.0001	1.48211	7.27518	163.225	163.225	14.1424	1.26925	5.51297	0.0227056	0.00255941	2.33473	0.00997395	0.736566	0.00247793	0.0541707	2.57697	0.133074	484.972	484.972	0.626563	71.6123	1.80736	30.0224	1.56608	44.7261	4.56999	0.00405183	2.14668	0.138476	7.68512
2018-06-27 01:00:02	6085.49	432.998	0.459644	701.464	76.9134	0.126186	29.9213	0.185699	7.50116	0.951295	228.669	0.15091	120.788	5.25038	14.5386	0.0381571	2.48944	8.42218	24.095	0.993993	1.48042	7.20947	162.187	162.187	14.1651	1.26681	5.61642	0.0222658	0.00255222	2.33433	0.0100006	0.74902	0.00245774	0.0534859	2.53585	0.131688	484.683	484.683	0.619963	71.001	1.7973	30.0072	1.55469	43.1509	4.51159	0.00404817	2.13018	0.138537	7.57577
2018-06-27 02:00:02	6103.83	433.941	0.459199	699.352	77.2969	0.126893	30.2721	0.185851	7.54957	0.951724	229.38	0.151248	122.89	5.2562	14.5532	0.0382215	2.52042	8.80113	24.1951	0.997533	1.46438	7.21488	161.809	161.809	14.2424	1.28454	5.64113	0.022168	0.0025589	2.33884	0.0100607	0.75456	0.00247424	0.0539328	2.52512	0.131545	480.223	480.223	0.616427	70.4475	1.80755	29.9146	1.56027	43.445	4.61251	0.0040615	2.13129	0.139273	7.60148
2018-06-27 03:00:02	6093.55	432.997	0.457713	698.907	76.6362	0.126052	29.9575	0.185538	7.50917	0.941486	227.586	0.15025	123.507	5.24154	14.5202	0.0381119	2.48467	8.93454	24.1389	0.999988	1.46492	7.24162	161.45	161.45	14.0869	1.27589	5.737	0.0221104	0.00253524	2.3346	0.0100169	0.767842	0.00243622	0.0537048	2.46203	0.130669	479.136	479.136	0.61182	71.0266	1.79881	29.7762	1.53398	45.288	4.58399	0.00405035	2.13623	0.137424	7.57899
2018-06-27 04:00:02	6075.09	431.403	0.456473	693.601	76.4445	0.125666	29.787	0.184338	7.46163	0.93691	228.01	0.149863	124.54	5.22894	14.4176	0.0379332	2.47855	8.9372	24.0396	1.00043	1.45765	7.22071	161.016	161.016	14.0306	1.27149	5.67312	0.0220003	0.00252582	2.32187	0.00991636	0.772495	0.00244073	0.0540721	2.48773	0.130244	478.066	478.066	0.61109	68.7248	1.78388	29.6946	1.52865	45.1228	4.58021	0.00404241	2.1398	0.137134	7.62996
2018-06-27 05:00:02	6081.17	432.097	0.456309	693.399	75.9724	0.125699	30.1184	0.184321	7.48927	0.939586	230.348	0.149798	125.235	5.22543	14.4853	0.0380158	2.49274	8.96975	23.9188	0.999252	1.4801	7.16476	160.365	160.365	13.9502	1.26914	5.71534	0.0223199	0.00254319	2.30095	0.00990985	0.767816	0.00241717	0.0539751	2.48416	0.131012	478.019	478.019	0.614667	68.7302	1.7838	29.5356	1.53574	45.5253	4.50858	0.00369279	2.13311	0.137675	7.63235
2018-06-27 06:00:02	6107.94	435.987	0.460183	702.736	76.549	0.126906	30.1175	0.184766	7.61529	0.95793	230.552	0.151128	126.287	5.24807	14.5877	0.038905	2.52218	9.08106	24.1397	1.00248	1.4986	7.22482	160.593	160.593	14.1785	1.29448	5.73011	0.0223116	0.00257031	2.30125	0.00998918	0.785387	0.00235949	0.0542178	2.50979	0.130948	480.538	480.538	0.617906	68.9192	1.79043	29.5869	1.535	45.2154	4.54879	0.00370433	2.11532	0.137493	7.87393
2018-06-27 07:00:02	6104.88	433.394	0.458996	702.064	76.7852	0.126037	30.1206	0.185067	7.55336	0.952425	228.889	0.150387	127.499	5.24123	14.5766	0.0387254	2.54828	8.91081	24.1301	1.00032	1.48282	7.20887	161.531	161.531	14.1354	1.29382	5.71588	0.0222516	0.00256365	2.29233	0.00995874	0.779684	0.00238591	0.0540129	2.49759	0.131463	486.491	486.491	0.621456	69.6088	1.79869	29.4515	1.53135	45.0119	4.58727	0.00370071	2.11593	0.137309	7.8355
2018-06-27 08:00:02	6098.5	433.746	0.460036	696.731	76.4253	0.125867	29.91	0.183637	7.57278	0.949525	228.838	0.150306	127.744	5.24415	14.5701	0.0389003	2.52212	8.86305	24.1299	0.999189	1.47961	7.19163	161.711	161.711	14.0926	1.28358	5.70606	0.0223192	0.00255933	2.24273	0.00995725	0.772386	0.00237386	0.0538151	2.51555	0.131743	485.014	485.014	0.627078	71.7595	1.80711	29.3997	1.5385	45.2028	4.5536	0.00369922	2.12225	0.136901	7.7244
2018-06-27 09:00:02	6101.9	435.888	0.460257	699.139	77.1268	0.125876	29.7993	0.184004	7.58638	0.961274	227.755	0.150378	127.868	5.23651	14.6059	0.0388076	2.53464	8.82957	24.2169	0.99894	1.48265	7.20158	161.802	161.802	14.0369	1.27967	5.73996	0.0224104	0.00257696	2.23932	0.00990373	0.748431	0.00239012	0.0537739	2.51317	0.131548	485.288	485.288	0.620818	67.5704	1.80555	29.3125	1.53818	45.2186	4.56321	0.00538976	2.10748	0.136402	7.60141
2018-06-27 10:00:02	6112.36	438.004	0.461915	705.192	77.9632	0.12635	30.1465	0.1847	7.66046	0.964586	228.517	0.150847	128.755	5.23337	14.7697	0.0389171	2.55367	8.8249	24.2157	0.999605	1.50247	7.23827	161.029	161.029	14.1621	1.27873	5.7982	0.0223904	0.0025833	2.27412	0.00995054	0.727525	0.00238922	0.0542662	2.50444	0.132454	487.426	487.426	0.624606	68.512	1.82959	29.4525	1.53962	45.0384	4.63233	0.00520951	2.11601	0.136753	7.86158
2018-06-27 11:00:02	6146.76	442.192	0.46761	719.071	79.4315	0.127086	30.3615	0.187449	7.76458	0.976313	230.109	0.151454	128.951	5.2657	15.283	0.0395617	2.5585	9.00869	24.4181	0.999471	1.51397	7.30324	161.073	161.073	14.2201	1.28242	5.93329	0.0224704	0.00258447	2.28057	0.0100187	0.743919	0.00239583	0.0549933	2.53231	0.134164	489.766	489.766	0.628094	69.7179	1.86312	29.602	1.54599	44.9927	4.72451	0.00522996	2.12655	0.137758	7.814
2018-06-27 12:00:02	6121.34	436.139	0.462377	706.293	78.8419	0.126694	30.1533	0.186425	7.67477	0.965494	227.76	0.15037	128.115	5.25105	14.956	0.0387369	2.56618	8.9123	24.3969	1.00186	1.49665	7.20595	160.045	160.045	14.0312	1.27826	6.0122	0.0224987	0.00257441	2.26329	0.0100301	0.747021	0.00240626	0.0547877	2.50912	0.133669	486.13	486.13	0.627606	69.9008	1.85222	29.4959	1.52568	44.3508	4.63984	0.00355794	2.10285	0.137632	7.8496
2018-06-27 13:00:02	6112.18	433.879	0.46216	704.924	78.5351	0.125662	29.929	0.184476	7.71171	0.952845	227.764	0.149726	127.985	5.22215	14.9285	0.0384687	2.51945	8.86944	24.3833	0.99839	1.48825	7.18937	160.713	160.713	14.0094	1.27616	5.8629	0.0222184	0.00257091	2.2719	0.00985624	0.729621	0.00239347	0.0544072	2.54225	0.133375	485.277	485.277	0.626127	69.5266	1.82985	29.4728	1.52278	42.4163	4.62696	0.00355339	2.09692	0.134234	7.82784
2018-06-27 14:00:02	6110.77	433.766	0.462951	705.235	78.6136	0.12595	30.0913	0.185333	7.64858	0.953151	227.293	0.149698	127.611	5.21842	14.9317	0.0385444	2.51174	8.85063	24.4004	0.998861	1.4874	7.20829	161.263	161.263	14.0285	1.27615	5.96174	0.0224159	0.00259731	2.2791	0.00998321	0.726766	0.00237269	0.0545601	2.5585	0.132075	485.979	485.979	0.625823	70.3017	1.83178	29.4875	1.53578	42.9923	4.65936	0.00355653	2.10788	0.134547	7.76751
2018-06-27 15:00:01	6055.57	424.839	0.457889	695.348	78.0215	0.12415	29.6437	0.184691	7.50875	0.939794	225.936	0.148313	125.268	5.20382	14.5551	0.0378085	2.47033	8.61843	24.146	1.00583	1.45371	7.16044	157.619	157.619	13.912	1.26223	5.92221	0.0220798	0.00254891	2.25881	0.00990263	0.724702	0.00239521	0.0538807	2.52619	0.131669	482.605	482.605	0.615951	69.7862	1.79782	29.2847	1.5209	42.8216	4.61997	0.00333879	2.09561	0.133165	7.70034
2018-06-27 16:00:02	6138.56	433.829	0.465408	709.003	80.1426	0.126402	30.0459	0.186964	7.97447	0.965082	228.57	0.150062	125.979	5.24958	15.1383	0.0387071	2.55263	8.80845	24.3494	0.996657	1.48999	7.20592	160.597	160.597	14.0486	1.26318	5.93364	0.0221042	0.00256786	2.28578	0.00997172	0.739636	0.00238472	0.0548074	2.53221	0.134004	486.125	486.125	0.626242	70.1936	1.84436	29.5777	1.51108	43.0454	4.68334	0.00335979	2.13082	0.134592	7.69234
2018-06-27 17:00:02	6139.28	435.066	0.469981	710.372	80.345	0.127179	30.168	0.186589	8.12515	0.965975	229.295	0.150442	127.407	5.27592	15.3613	0.0388616	2.55852	8.84991	24.0904	0.998337	1.48836	7.23101	160.729	160.729	14.0521	1.26396	6.03948	0.0222068	0.00260127	2.30617	0.0100237	0.738274	0.00239761	0.0563343	2.57822	0.134196	488.017	488.017	0.628397	70.1202	1.85527	29.4963	1.58447	43.8621	4.72415	0.00333197	2.11513	0.13524	7.72522
2018-06-27 18:00:02	6151.92	436.212	0.469345	711	80.6249	0.127319	30.3172	0.188386	8.08478	0.969613	229.997	0.150921	128.185	5.29125	15.3001	0.0388109	2.57218	8.7975	24.2418	1.00065	1.50373	7.27579	163.42	163.42	13.9976	1.26421	6.09415	0.0222293	0.00258386	2.31585	0.0100369	0.74309	0.00240803	0.0569491	2.78209	0.134571	488.246	488.246	0.627587	69.8283	1.8622	29.7532	1.58151	44.1103	4.70294	0.00332759	2.12527	0.136284	7.7911
2018-06-27 19:00:02	6143.43	435.723	0.467203	710.39	80.5491	0.127236	30.2451	0.190117	8.06026	0.966673	228.842	0.150782	127.427	5.27905	15.2888	0.0388085	2.57906	8.78042	24.2563	0.998542	1.51488	7.24063	162.06	162.06	14.0352	1.26361	6.09011	0.0222351	0.00257792	2.30925	0.0100557	0.735875	0.00237643	0.0571746	2.71296	0.134136	488.182	488.182	0.628135	69.7737	1.86121	29.759	1.56561	45.2084	4.71032	0.00326977	2.11497	0.136087	7.73422
2018-06-27 20:00:02	6151.02	436.406	0.469279	710.403	80.4625	0.12748	30.275	0.190161	8.08833	0.968837	229.258	0.15101	127.497	5.26371	15.2842	0.0388743	2.58312	8.76684	24.2812	1.00069	1.52116	7.24544	162.28	162.28	14.068	1.26388	6.08439	0.0222914	0.00257747	2.32268	0.0100819	0.738364	0.00238044	0.0578624	2.73297	0.134738	488.759	488.759	0.632919	70.1447	1.85775	29.752	1.58817	44.9279	4.68935	0.0033082	2.12069	0.136358	7.66131
2018-06-27 21:00:02	6144.48	435.889	0.467647	710.745	80.114	0.127443	30.439	0.190377	8.08177	0.9709	228.746	0.151848	127.126	5.23785	15.2784	0.0388838	2.60412	8.83898	24.262	0.998366	1.52711	7.22913	162.647	162.647	13.9971	1.2618	6.06411	0.0221181	0.00260686	2.33793	0.0100826	0.744027	0.00235381	0.0570219	2.77971	0.133825	487.462	487.462	0.630039	70.0329	1.85502	29.6604	1.56532	45.0476	4.6585	0.003303	2.11732	0.136839	7.68356
2018-06-27 22:00:01	6143.96	436.9	0.468999	710.337	80.1137	0.127081	30.133	0.192551	8.02104	0.970293	228.77	0.152098	127.569	5.25441	15.2801	0.0390081	2.58973	8.80876	24.3739	1.00024	1.51632	7.21647	162.695	162.695	14.0193	1.26548	6.08419	0.0222516	0.00259505	2.33716	0.0100633	0.732505	0.00246105	0.0561523	2.79515	0.133944	490.18	490.18	0.634849	70.2731	1.85248	29.7324	1.56051	45.095	4.65347	0.00330594	2.12287	0.137161	7.71843
2018-06-27 23:00:02	6143.66	438.515	0.470317	715.476	80.65	0.127413	30.3579	0.189839	8.03366	0.989232	227.989	0.152635	129.303	5.25848	15.2948	0.0390716	2.60971	8.80134	24.6178	0.994577	1.52075	7.20797	166.282	166.282	14.0477	1.26509	6.02018	0.0223438	0.00262161	2.34104	0.0101024	0.724287	0.00243358	0.0560617	2.7665	0.134308	491.077	491.077	0.634346	70.0819	1.86228	29.8356	1.58129	45.1334	4.66967	0.00330549	2.10832	0.137504	7.72782
2018-06-28 00:00:01	6154.48	442.177	0.47062	713.807	80.7462	0.127676	30.3381	0.190886	8.00975	0.988875	229.417	0.152617	128.821	5.29929	15.4137	0.0391009	2.64058	8.85918	24.7309	0.999151	1.5185	7.25423	166.23	166.23	14.0771	1.27508	6.04216	0.0226372	0.00261763	2.34667	0.0101407	0.74113	0.00241963	0.0562808	2.8032	0.13445	492.231	492.231	0.644164	69.9704	1.85797	29.9435	1.58451	45.91	4.69539	0.00330963	2.11048	0.137778	7.64379
2018-06-28 01:00:02	6167.84	443.214	0.471618	719.057	80.7587	0.12825	30.465	0.190628	8.00253	0.996574	229.156	0.15371	130.233	5.29287	15.5644	0.0392005	2.64868	8.82152	24.8117	0.997387	1.56545	7.26709	164.622	164.622	14.1133	1.27606	6.06738	0.0228498	0.00263067	2.33824	0.0101556	0.751969	0.00246177	0.0567022	2.78075	0.134849	493.783	493.783	0.646893	69.5202	1.87474	29.9063	1.59331	45.6464	4.68981	0.00331327	2.1261	0.136913	7.62324
2018-06-28 02:00:02	6153.96	439.597	0.470201	710.634	80.8069	0.126991	30.1699	0.191324	7.88815	0.988244	228.074	0.152698	131.964	5.27702	15.3816	0.0386873	2.61974	8.71576	24.7111	0.998123	1.54758	7.23573	162.405	162.405	14.0668	1.27085	6.07854	0.0225508	0.00262879	2.33544	0.00997644	0.726276	0.00242589	0.0562609	2.77145	0.134455	489.922	489.922	0.64847	69.0046	1.85281	29.8698	1.58202	45.2504	4.65712	0.00330701	2.12247	0.136788	7.60882
2018-06-28 03:00:02	6132.33	438.594	0.467983	708.621	80.5312	0.126088	30.2718	0.1919	7.79729	0.989199	227.247	0.152229	132.893	5.2506	15.275	0.0386494	2.60689	8.68354	24.6452	1.00025	1.55884	7.22644	161.663	161.663	13.9809	1.26578	6.04473	0.0223055	0.00262851	2.32679	0.0100179	0.723866	0.00243515	0.0559807	2.75083	0.133988	492.268	492.268	0.648362	69.2041	1.85663	29.8091	1.58466	46.3309	4.65199	0.00329977	2.1157	0.137309	7.6854
2018-06-28 04:00:01	6109.88	435.084	0.464003	710.447	79.548	0.124999	30.1583	0.189954	7.75045	0.977549	226.467	0.151789	131.343	5.2306	15.0666	0.0384816	2.56756	8.55303	24.2189	1.00033	1.54426	7.17989	161.374	161.374	13.8726	1.26142	5.914	0.0223045	0.00261212	2.31756	0.00994917	0.722902	0.00240436	0.0555111	2.72497	0.133708	486.953	486.953	0.636103	69.1157	1.82209	29.7165	1.55393	46.3151	4.63613	0.00318012	2.11287	0.136853	7.69459
2018-06-28 05:00:02	6112.02	433.382	0.463464	707.248	79.2672	0.125284	30.0535	0.189476	7.82327	0.974309	224.838	0.152032	130.595	5.23797	15.1598	0.0383125	2.58177	8.55659	24.2368	0.999755	1.53982	7.20681	159.942	159.942	13.9285	1.25844	5.92852	0.0222562	0.0025754	2.33003	0.0100437	0.731314	0.00241045	0.0555086	2.71041	0.133907	485.608	485.608	0.63389	68.88	1.82865	29.8129	1.57055	46.8735	4.6458	0.0031784	2.10575	0.135397	7.624
2018-06-28 06:00:01	6124.52	435.187	0.464121	710.024	79.0314	0.125358	29.9152	0.188863	7.77245	0.97515	225.695	0.151879	131.739	5.22202	15.2459	0.0382759	2.58791	8.58954	24.2742	0.999623	1.54717	7.21601	160.632	160.632	13.944	1.25988	5.89624	0.0222298	0.00260236	2.32963	0.00991973	0.730109	0.00243338	0.0554686	2.71522	0.133609	486.863	486.863	0.634746	69.018	1.8313	29.8218	1.56265	46.7508	4.64903	0.00318327	2.10651	0.135637	7.71395
2018-06-28 07:00:02	6118.07	433.896	0.462799	705.374	79.0996	0.125208	30.0334	0.189298	7.80263	0.969149	224.584	0.15188	131.129	5.22171	15.2105	0.0384449	2.59763	8.58028	24.3343	0.998419	1.54314	7.21845	162.208	162.208	13.8999	1.26098	5.88981	0.0223424	0.00260564	2.34254	0.00990122	0.71725	0.00242371	0.0556599	2.67481	0.133453	486.651	486.651	0.637294	68.8156	1.84071	30.0725	1.54827	46.4617	4.65753	0.00318471	2.10289	0.135858	7.67703
2018-06-28 08:00:02	6114.03	435.363	0.460344	706.639	79.0525	0.125247	30.0302	0.188254	7.90241	0.965843	224.043	0.151827	130.541	5.22025	15.3678	0.0394241	2.57397	8.6314	24.4637	0.998077	1.53651	7.20198	161.994	161.994	13.9482	1.26238	5.91718	0.0223806	0.00259172	2.33855	0.0100251	0.728103	0.00245524	0.0555357	2.6953	0.134375	486.843	486.843	0.63409	68.6277	1.83432	30.3093	1.5493	46.612	4.66016	0.00323854	2.11037	0.135099	7.65254
2018-06-28 09:00:02	6131.05	436.743	0.462438	707.928	79.3083	0.125663	30.0898	0.187924	7.90802	0.976511	224.781	0.152812	130.926	5.24967	15.3829	0.039217	2.58419	8.70498	24.5848	0.999106	1.54298	7.50421	162.686	162.686	14.4368	1.26602	5.91885	0.0223995	0.00259021	2.34312	0.0100813	0.72634	0.00244231	0.0555746	2.75024	0.134974	485.161	485.161	0.632601	69.0524	1.84364	30.9404	1.55488	48.1094	4.70863	0.00469372	2.11807	0.135484	7.69058
2018-06-28 10:00:02	6120.9	434.334	0.46078	702.582	78.6627	0.125314	29.8985	0.189137	7.82437	0.967042	222.709	0.152198	130.746	5.21576	15.3177	0.0387226	2.56013	8.58124	24.5909	0.997099	1.5296	7.26226	161.928	161.928	14.6035	1.24968	5.92579	0.0224948	0.00257673	2.34245	0.0101619	0.695804	0.00240437	0.0554021	2.73894	0.134594	482.567	482.567	0.629117	68.4119	1.83866	30.9012	1.54998	46.6198	4.6305	0.00344779	2.10566	0.136104	7.66026
2018-06-28 11:00:01	6108.7	433.702	0.458755	698.548	78.4135	0.125005	29.9991	0.189968	7.77935	0.96683	222.77	0.15212	131.508	5.21229	15.1632	0.0387198	2.55011	8.62128	24.541	0.997634	1.51721	7.2576	160.518	160.518	14.382	1.2492	5.91429	0.0221298	0.00255434	2.31199	0.0102194	0.692575	0.00245812	0.0552201	2.70978	0.133299	481.88	481.88	0.631997	68.0258	1.82713	30.7624	1.5521	47.1156	4.67683	0.00344228	2.10695	0.135019	7.65849
2018-06-28 12:00:01	6101.78	435.138	0.460379	699.577	78.4486	0.125323	30.0054	0.18924	7.8473	0.972707	222.631	0.151796	132.129	5.2052	15.2727	0.0389334	2.56704	8.60147	24.5395	0.993189	1.52922	7.22362	161.248	161.248	14.5541	1.24818	6.04451	0.022222	0.00254325	2.32994	0.0100626	0.698925	0.00245272	0.0549168	2.70276	0.134036	481.905	481.905	0.631311	68.3799	1.82724	30.9776	1.53912	46.7913	4.67414	0.0034455	2.14644	0.134758	7.70973
2018-06-28 13:00:02	6083.04	435.971	0.457099	700.848	78.3132	0.124169	29.8231	0.190385	7.77307	0.966843	220.894	0.152199	132.871	5.21201	15.1593	0.038795	2.55575	8.60754	24.4852	0.995918	1.53296	7.20671	161.205	161.205	14.4814	1.24779	5.84377	0.0222131	0.00255314	2.3296	0.00996084	0.710074	0.00243563	0.0550446	2.70096	0.134043	487.85	487.85	0.625698	67.8169	1.80557	32.1224	1.54709	46.7604	4.66352	0.00344303	2.13784	0.135193	7.65106
2018-06-28 14:00:02	6074.87	434.384	0.457081	697.274	78.2599	0.124165	29.7735	0.189867	7.77397	0.964614	221.914	0.152336	132.083	5.21646	15.0944	0.0387671	2.56248	8.5952	24.536	0.995006	1.51566	7.17757	160.561	160.561	14.5348	1.24915	5.89149	0.0222478	0.00254077	2.30722	0.0099729	0.720941	0.00246282	0.0550158	2.70952	0.131948	492.998	492.998	0.623282	68.0066	1.78684	32.0231	1.53268	46.7473	4.65847	0.00344204	2.10806	0.134547	7.65764
2018-06-28 15:00:02	6073.56	434.348	0.455884	697.728	78.4599	0.124396	30.0411	0.188792	7.7293	0.962575	221.888	0.152167	130.121	5.20292	15.1112	0.0388461	2.56525	8.54682	24.5126	0.994325	1.51439	7.14668	162.202	162.202	14.4497	1.24454	5.89792	0.0223561	0.00255555	2.29842	0.00994644	0.709136	0.00244067	0.0550324	2.68858	0.133472	494.123	494.123	0.627187	67.4258	1.78693	31.9062	1.53076	45.8319	4.58384	0.00344219	2.09233	0.134539	7.65639
2018-06-28 16:00:02	6118.82	437.108	0.459651	697.648	79.4158	0.125757	30.1052	0.190314	7.9035	0.972136	222.375	0.152502	130.735	5.21611	15.2843	0.0389184	2.59662	8.59548	24.749	0.997389	1.51267	7.16862	161.615	161.615	14.5533	1.24107	6.02134	0.0223786	0.00255206	2.31906	0.00999342	0.724495	0.00243962	0.0547601	2.71247	0.133576	490.997	490.997	0.641487	67.4907	1.81261	32.7312	1.51539	46.2717	4.6629	0.00345162	2.10516	0.13458	7.70812
2018-06-28 17:00:02	6119.03	437.788	0.460728	699.184	79.5966	0.126069	30.3168	0.190286	7.86088	0.969937	222.633	0.152465	131.59	5.20106	15.301	0.0389665	2.59979	8.57811	24.643	0.996876	1.51948	7.17651	161.654	161.654	14.6209	1.24174	5.9953	0.0223959	0.00256509	2.32343	0.0100293	0.725025	0.00243708	0.0552137	2.70084	0.134006	491.91	491.91	0.650618	67.2223	1.81616	33.6147	1.5168	46.9412	4.63808	0.00344853	2.08576	0.134729	7.65779
2018-06-28 18:00:02	6124.79	437.778	0.460704	700.512	79.5142	0.125732	30.2532	0.189267	7.85704	0.968221	223.099	0.152417	131.455	5.21385	15.2453	0.0386961	2.5883	8.59558	24.7718	0.99708	1.52192	7.17635	160.263	160.263	14.6018	1.24863	6.00029	0.0224463	0.00256899	2.33919	0.00997753	0.729247	0.00239405	0.0555463	2.72054	0.133993	492.37	492.37	0.64941	67.8922	1.83712	33.8794	1.51969	47.2892	4.65283	0.00316112	2.05848	0.134859	7.64962
2018-06-28 19:00:02	6120.1	437.564	0.460039	697.47	79.2775	0.125487	30.3174	0.189449	7.85484	0.968271	223.756	0.151779	130.232	5.17089	15.1618	0.0385211	2.59169	8.54575	24.6395	0.996938	1.51759	7.15973	157.338	157.338	14.5725	1.23928	6.00454	0.0227092	0.0025473	2.30999	0.00999268	0.732955	0.00241606	0.0552687	2.73551	0.13339	493.151	493.151	0.648426	67.1673	1.83111	34.6666	1.50617	46.7718	4.61888	0.00315817	2.06117	0.135067	7.57435
2018-06-28 20:00:02	6101.73	436.535	0.459243	695.849	78.9952	0.125506	30.1341	0.186843	7.78539	0.965438	223.875	0.151681	129.843	5.15365	15.1067	0.038422	2.57218	8.56786	24.5855	0.997031	1.50941	7.1647	159.339	159.339	14.4322	1.2382	6.00128	0.0225352	0.00255995	2.28362	0.0100284	0.747159	0.0024266	0.0552294	2.73576	0.134084	492.614	492.614	0.645698	66.9101	1.82514	34.2781	1.51109	46.5722	4.64214	0.00315284	2.03586	0.134665	7.62374
2018-06-28 21:00:02	6059.16	434.773	0.456163	691.908	78.3117	0.12484	29.8419	0.185706	7.65945	0.954063	222.115	0.150834	128.539	5.13381	14.8494	0.0379191	2.53103	8.41088	24.3261	0.994795	1.48753	7.14637	156.89	156.89	14.374	1.22794	5.95627	0.022246	0.00253797	2.23889	0.00994107	0.692868	0.00237081	0.0545506	2.69164	0.133328	491.293	491.293	0.628355	65.8905	1.8176	31.7613	1.48576	46.3266	4.58074	0.00312836	1.97685	0.134176	7.46609
2018-06-28 22:00:02	5955.5	428.372	0.450891	667.536	76.7516	0.121311	29.0813	0.181046	7.53073	0.931542	219.551	0.147963	122.312	5.00765	14.5448	0.0371993	2.45908	8.15332	23.9706	0.99921	1.44306	7.10465	155.584	155.584	14.1271	1.20714	5.83526	0.0216654	0.00246795	2.19086	0.00972582	0.702302	0.00236814	0.0533108	2.62487	0.129588	485.672	485.672	0.614881	62.6812	1.78344	30.7511	1.43048	45.6748	4.50823	0.00307402	1.92576	0.131011	7.26642
2018-06-28 23:00:02	5962.73	427.097	0.45282	662.995	76.8056	0.120725	28.9333	0.18177	7.54894	0.934745	219.53	0.147112	119.556	4.9843	14.6861	0.0372023	2.45077	8.1009	23.9134	0.997389	1.44239	6.9002	155.862	155.862	14.1399	1.19842	5.79328	0.0215246	0.00248467	2.19291	0.00973041	0.706629	0.00236844	0.0531225	2.59934	0.129293	491.403	491.403	0.613709	62.1626	1.76411	31.0589	1.38661	44.7145	4.45958	0.00307812	1.93276	0.130517	7.29254
2018-06-29 00:00:02	5903.44	422.365	0.448458	660.24	74.9298	0.11932	28.3616	0.178951	7.45324	0.918937	219.824	0.145605	115.811	4.91807	14.5413	0.0366651	2.37759	7.98349	23.4043	0.997193	1.41622	6.79312	154.095	154.095	14.1246	1.17971	5.69514	0.0209909	0.00242529	2.15816	0.00962785	0.702393	0.00235693	0.0518935	2.5438	0.125819	490.613	490.613	0.607078	60.4018	1.69816	30.2859	1.3835	45.7386	4.34188	0.00302306	1.83033	0.128817	7.04981
2018-06-29 01:00:02	5894.28	423.655	0.448224	659.584	75.0103	0.119548	28.3373	0.179947	7.43703	0.921926	218.869	0.146358	119.709	4.89159	14.6124	0.0365969	2.38895	7.97421	23.3903	0.996647	1.425	6.79117	154.545	154.545	14.0448	1.17258	5.64117	0.021098	0.00242119	2.15402	0.00969314	0.700906	0.00237473	0.0520649	2.54034	0.127002	489.403	489.403	0.606758	61.1517	1.70589	30.5779	1.37756	46.7899	4.38439	0.00302752	1.80568	0.128647	7.14471
2018-06-29 02:00:01	5888.94	422.233	0.447998	659.319	74.8517	0.11842	28.0761	0.179768	7.41677	0.917871	218.073	0.145903	118.173	4.92074	14.5801	0.0364831	2.4362	8.05216	23.3765	0.996383	1.41468	6.77217	152.971	152.971	14.0443	1.16863	5.69322	0.0208938	0.00241398	2.14738	0.0097129	0.713852	0.00238851	0.0516676	2.53944	0.125382	487.239	487.239	0.594316	61.8143	1.705	31.4461	1.37763	46.5864	4.37329	0.00302363	1.77558	0.128427	7.07712
2018-06-29 03:00:02	5888.94	422.075	0.44382	656.679	75.0656	0.118394	27.9185	0.17868	7.43476	0.91244	224.383	0.145489	116.421	4.9042	14.5323	0.0363454	2.43238	7.94905	23.5481	0.99737	1.41911	6.77472	154.044	154.044	14.0889	1.15123	5.70034	0.0211048	0.00240897	2.1351	0.00964657	0.729652	0.0023444	0.051527	2.52158	0.125525	488.003	488.003	0.595435	62.2314	1.70745	32.2183	1.38138	46.2685	4.39399	0.00301996	1.74426	0.128097	6.86941
2018-06-29 04:00:02	5901.23	422.685	0.445842	657.354	75.2466	0.118646	28.0064	0.17861	7.42281	0.919449	221.889	0.14619	119.522	4.90079	14.4839	0.036311	2.47351	7.92577	23.3367	0.997921	1.42342	6.87639	154.507	154.507	14.2088	1.17706	5.73415	0.0210109	0.00241048	2.16003	0.00966105	0.705032	0.00234268	0.0534375	2.53848	0.127527	488.273	488.273	0.598568	62.4033	1.71965	32.8414	1.38669	44.9503	4.34756	0.00302934	1.82145	0.128791	7.07014
2018-06-29 05:00:02	5877.39	417.652	0.445424	659.626	74.6835	0.117242	27.6258	0.178263	7.31935	0.918832	221.228	0.145059	117.245	4.85719	14.3534	0.0358798	2.4447	7.83012	23.2941	0.999045	1.39283	6.82407	153.173	153.173	14.1985	1.16642	5.78078	0.0210729	0.00242182	2.17724	0.00967822	0.713376	0.00233293	0.0520744	2.50549	0.125737	488.733	488.733	0.599534	61.9863	1.70456	31.7607	1.38111	45.8661	4.33669	0.00300013	1.80516	0.128634	6.96026
2018-06-29 06:00:02	5913.26	418.855	0.446084	664.797	75.0051	0.117723	27.9387	0.178842	7.4519	0.929429	220.666	0.145734	118.715	4.84347	14.5083	0.0361713	2.46786	7.89341	23.4912	0.997256	1.40672	6.84053	151.293	151.293	14.1179	1.1773	5.75043	0.0209614	0.002442	2.18322	0.00965776	0.732093	0.00249208	0.052436	2.50999	0.127344	497.423	497.423	0.598509	62.119	1.7195	31.576	1.35971	45.8836	4.41735	0.00301532	1.78107	0.127518	7.1031
2018-06-29 07:00:02	5907.43	418.213	0.442592	662.247	74.5872	0.11694	27.8008	0.178591	7.42006	0.919309	219.78	0.145492	118.089	4.82351	14.5432	0.0360334	2.47349	7.97006	23.468	0.997916	1.40374	6.8081	153.139	153.139	14.0453	1.16467	5.7669	0.0210832	0.00241766	2.12514	0.00957365	0.759507	0.00237616	0.0526739	2.48764	0.127864	486.626	486.626	0.592245	62.1265	1.72041	32.0228	1.36093	45.7756	4.44936	0.00300694	1.8052	0.128201	7.03787
2018-06-29 08:00:02	5926.45	416.911	0.442233	663.632	73.9015	0.116996	27.932	0.178699	7.34393	0.922103	219.238	0.146242	119.848	4.86242	14.7611	0.036064	2.48193	7.90294	23.4653	0.998614	1.41037	6.81837	153.478	153.478	14.1208	1.16438	5.76993	0.021046	0.00240402	2.1544	0.00956673	0.777505	0.00237167	0.0526916	2.48127	0.128085	485.941	485.941	0.587909	62.4249	1.7305	31.8999	1.3611	44.4496	4.41054	0.00399173	1.80824	0.127339	7.04476
2018-06-29 09:00:01	5928.77	416.688	0.441549	662.799	74.0377	0.116907	28.0359	0.178988	7.33571	0.924742	219.17	0.14593	120.343	4.8749	14.7248	0.0359409	2.48226	7.8799	23.6384	1.00014	1.42695	6.77791	152.198	152.198	14.0814	1.17179	5.82633	0.0211669	0.0024524	2.16414	0.00957472	0.784463	0.00236039	0.0526911	2.52869	0.128899	491.711	491.711	0.587037	62.4642	1.73282	31.5523	1.38971	45.0043	4.44479	0.00401457	1.83775	0.127682	7.05724
2018-06-29 10:00:04	5937.93	418.029	0.443548	666.327	74.3624	0.117672	28.1355	0.178327	7.36243	0.927563	220.66	0.146879	120.988	4.84126	14.7293	0.0361489	2.50167	7.85456	23.6243	0.997358	1.43495	6.81337	152.186	152.186	14.0853	1.18268	5.88988	0.0213452	0.00244981	2.19416	0.00962525	0.783024	0.00236327	0.0554829	2.49528	0.129634	492.319	492.319	0.596674	62.3294	1.74978	31.5926	1.39999	44.9337	4.44655	0.00402019	1.84427	0.127734	7.19814
2018-06-29 11:00:02	5914.32	416.426	0.43991	663.235	74.0359	0.117016	28.0672	0.178379	7.28394	0.916661	219.924	0.146838	121.338	4.84372	14.621	0.0358938	2.4846	7.8669	23.6083	0.997764	1.42871	6.80797	150.429	150.429	13.9871	1.25849	5.93111	0.0209976	0.00244305	2.18658	0.0094599	0.783371	0.00235036	0.0576106	2.46445	0.127984	488.39	488.39	0.603632	61.6796	1.74426	31.6575	1.39472	43.4385	4.43246	0.00348613	1.8418	0.126718	7.01516
2018-06-29 12:00:01	5899.21	412.132	0.428958	658.361	73.6824	0.114926	27.9479	0.175174	7.25771	0.909917	218.35	0.146412	120.805	4.82522	14.5918	0.0354852	2.4364	7.82341	23.4876	0.998865	1.429	6.76256	150.174	150.174	13.8868	1.24869	5.89508	0.020899	0.00243102	2.18829	0.00931196	0.768234	0.00234299	0.0581018	2.46426	0.127664	487.065	487.065	0.596065	61.3999	1.72831	31.2583	1.3748	43.7943	4.40681	0.0034754	1.81366	0.126543	7.02263
2018-06-29 13:00:02	5891.6	411.556	0.431446	657.828	73.9616	0.115737	27.8001	0.175776	7.26909	0.909575	219.615	0.144918	120.36	4.81254	14.5309	0.0353739	2.39638	7.83867	23.3883	0.998405	1.42171	6.74883	149.851	149.851	13.8631	1.21869	5.82503	0.0210587	0.00243422	2.17418	0.00930961	0.783889	0.00235497	0.0564977	2.44474	0.12732	485.086	485.086	0.591418	60.8323	1.72742	30.9667	1.35366	43.2202	4.40785	0.00347242	1.82994	0.12597	6.87726
2018-06-29 14:00:01	5884.57	409.15	0.428972	657.151	73.1843	0.114959	27.5262	0.174268	7.25531	0.905696	218.821	0.144781	119.661	4.78139	14.5633	0.0351748	2.36838	7.77127	23.4143	0.999441	1.41141	6.75498	150.556	150.556	13.8759	1.20041	5.80525	0.0210642	0.00241677	2.18004	0.00928649	0.778551	0.00232747	0.056883	2.45127	0.1263	485.575	485.575	0.588494	58.7944	1.71521	30.1766	1.35228	44.1154	4.42199	0.00347147	1.81386	0.126432	6.82263
2018-06-29 15:00:02	5928.59	415.685	0.436499	666.358	74.0135	0.117111	28.1827	0.176468	7.39341	0.921742	220.464	0.145693	120.543	4.81679	14.7703	0.0357195	2.45522	7.86316	23.5296	0.998819	1.42662	6.82613	153.195	153.195	14.0368	1.20396	5.84432	0.0212092	0.00244326	2.22327	0.00944153	0.791721	0.00234281	0.0566898	2.45945	0.127082	494.01	494.01	0.594958	59.1634	1.7347	30.4701	1.42035	43.2882	4.46907	0.0034983	1.80791	0.129079	6.86418
2018-06-29 16:00:02	5911.2	413.573	0.433052	660.861	73.8421	0.117518	28.0265	0.17597	7.37153	0.913411	220.041	0.144768	119.946	4.7981	14.679	0.0353606	2.41826	7.85776	23.3483	0.998713	1.41844	6.82666	150.719	150.719	13.9458	1.25691	5.84556	0.0208999	0.00242439	2.24279	0.00950509	0.780335	0.00234575	0.0570787	2.48681	0.127704	489.203	489.203	0.588911	59.1684	1.73144	30.2056	1.38236	42.5261	4.47354	0.00348608	1.77726	0.128584	6.86392
2018-06-29 17:00:02	5897.68	412.841	0.432804	659.487	73.6339	0.117747	28.0383	0.176045	7.33584	0.912715	221.099	0.144642	120.394	4.78591	14.6006	0.035378	2.40267	7.81569	23.2373	0.99904	1.40281	6.82402	151.016	151.016	13.8684	1.24297	5.86023	0.0210913	0.00244272	2.24299	0.00952462	0.778789	0.0023469	0.0590225	2.49428	0.128025	488.939	488.939	0.585728	58.8911	1.72483	30.1711	1.36553	42.9955	4.55272	0.00348304	1.77308	0.12892	6.78234
2018-06-29 18:00:02	5912.45	413.49	0.433443	661.502	73.8254	0.117822	28.0539	0.176474	7.37435	0.909422	225.071	0.144534	120.441	4.8051	14.6721	0.0352069	2.4193	7.78266	23.3108	0.999918	1.40178	6.76875	151.127	151.127	14.1132	1.24795	5.88083	0.0207992	0.0024474	2.24149	0.00944298	0.72798	0.00234156	0.0580507	2.45693	0.128159	490.521	490.521	0.586754	58.3957	1.73196	30.2171	1.40215	42.9341	4.54496	0.00349117	1.75742	0.128887	6.94593
2018-06-29 19:00:02	5909.92	412.677	0.431403	661.437	73.7734	0.117255	28.1423	0.174611	7.37331	0.91281	224.263	0.144023	119.236	4.77538	14.5748	0.0351497	2.42689	7.79762	23.3458	1.00002	1.39886	6.74795	152.19	152.19	14.161	1.22405	5.91215	0.0209063	0.0024416	2.20599	0.0094868	0.737074	0.00235166	0.058704	2.47702	0.127879	491.426	491.426	0.589303	58.7907	1.72791	30.2077	1.36173	42.6932	4.55224	0.00348622	1.75556	0.129854	7.00039
2018-06-29 20:00:01	5903.79	411.456	0.431461	660.491	73.594	0.118171	27.9831	0.175624	7.36145	0.90306	224.213	0.14367	118.551	4.78597	14.5464	0.0348869	2.41413	7.78474	23.1555	0.998845	1.39473	6.73913	153.143	153.143	14.1177	1.2067	5.90244	0.0208186	0.00244031	2.21241	0.00944224	0.728226	0.00232345	0.0575312	2.47223	0.127305	489.643	489.643	0.586297	60.1529	1.72497	30.1655	1.34558	43.1837	4.59924	0.00348554	1.79424	0.129981	6.83513
2018-06-29 21:00:02	5925.85	414.02	0.435203	665.792	74.0953	0.118615	28.5462	0.176226	7.38012	0.937078	225.392	0.144046	117.669	4.7958	14.6506	0.0353717	2.43636	7.80825	23.1655	0.999757	1.3991	6.75921	151.278	151.278	14.2112	1.20927	5.9089	0.0211119	0.00243384	2.2391	0.00951729	0.727431	0.00234308	0.0574222	2.48211	0.127381	491.912	491.912	0.592705	60.2558	1.73302	30.3992	1.35376	43.3834	4.55474	0.00349459	1.82148	0.130984	6.85114
2018-06-29 22:00:02	5939.03	415.901	0.433807	673.596	74.6085	0.119908	28.5147	0.177393	7.3774	0.92324	224.654	0.14408	117.937	4.78882	14.7758	0.0350941	2.45116	7.77823	23.3228	0.998494	1.40539	6.76415	155.168	155.168	14.1861	1.20449	5.88847	0.0209456	0.00243614	2.22213	0.00939076	0.708735	0.00233556	0.0592584	2.52023	0.128271	498.28	498.28	0.593637	60.2783	1.7329	30.4907	1.35553	43.843	4.56279	0.0034986	1.82166	0.130594	6.87711
2018-06-29 23:00:01	6241.59	434.343	0.455394	724.139	79.8952	0.125563	29.9934	0.184661	7.80689	0.972502	237.376	0.150133	124.594	5.05288	15.357	0.0370443	2.59029	8.21918	24.4763	1.00208	1.52544	7.14209	163.072	163.072	14.5533	1.26228	6.38325	0.0223447	0.00259194	2.35101	0.00988916	0.767623	0.00246384	0.0597962	2.6393	0.134598	515.46	515.46	0.646742	66.1882	1.83427	32.0791	1.45889	45.619	4.73131	0.00368826	1.91063	0.13813	7.34397
2018-06-30 00:00:02	6214.22	436.209	0.454515	716.346	78.93	0.125787	29.7478	0.186383	7.73627	0.962818	234.346	0.15184	126.671	5.03639	15.2851	0.0370915	2.57009	8.17615	24.3263	1.00238	1.51936	7.20185	160.792	160.792	14.5432	1.32929	6.34371	0.0225121	0.00271345	2.37168	0.00997572	0.791769	0.00243123	0.0575412	2.60976	0.134088	521.172	521.172	0.659965	69.5688	1.82723	32.4818	1.45746	45.0423	4.71652	0.00366611	1.90827	0.136874	7.3865
2018-06-30 01:00:02	6247.08	441.76	0.463477	727.158	80.4867	0.128842	30.2011	0.190328	7.79046	0.978331	236.132	0.156253	128.058	5.06702	15.7545	0.0380964	2.598	8.31504	25.0579	1.00252	1.55082	7.24266	161.48	161.48	14.588	1.30842	6.7099	0.0227304	0.00267744	2.44901	0.0100482	0.78651	0.00243985	0.0649686	2.62822	0.135847	529.122	529.122	0.686271	69.3069	1.85971	32.7531	1.48607	46.3714	4.74348	0.00368388	1.90815	0.140912	7.37069
2018-06-30 02:00:02	6434.4	452.682	0.473744	757.088	82.4963	0.133782	31.012	0.196487	8.07622	1.00928	242.134	0.160107	133.123	5.22662	16.262	0.0395198	2.68953	8.61282	25.9736	1.00803	1.6045	7.53469	166.142	166.142	14.6805	1.33829	6.82444	0.023852	0.00278398	2.50309	0.0105813	0.789898	0.00249568	0.0646592	2.70878	0.140032	532.846	532.846	0.712312	69.705	1.91829	34.3835	1.51194	45.3777	4.91316	0.00379928	1.96065	0.147707	7.69843
2018-06-30 03:00:02	6402.1	449.229	0.46714	753.263	81.9046	0.133209	30.7589	0.195877	8.02011	1.00028	241.685	0.160706	129.465	5.26672	16.2571	0.038831	2.6332	8.53224	25.8011	1.00537	1.58044	7.37554	167.987	167.987	14.6899	1.38113	6.86383	0.0237437	0.00276199	2.55533	0.0105292	0.761927	0.00249182	0.0630783	2.71259	0.137991	527.963	527.963	0.743823	69.229	1.88593	34.0544	1.52397	49.7493	4.82411	0.003781	1.95631	0.147546	7.72759
2018-06-30 04:00:02	6395.68	448.885	0.466452	749.642	82.218	0.131564	30.882	0.197041	7.98708	0.998335	241.661	0.159377	128.538	5.25836	16.1734	0.0387778	2.65384	8.51552	25.8568	1.00611	1.57706	7.46031	163.304	163.304	14.7257	1.38854	6.84169	0.0238545	0.00276404	2.57326	0.0104735	0.773362	0.00250466	0.0712477	2.68618	0.139206	528.303	528.303	0.733381	68.878	1.88206	33.8652	1.54105	46.9586	4.90662	0.00377637	1.96216	0.147041	7.78572
2018-06-30 05:00:02	6394.55	451.258	0.468451	752.808	82.0552	0.132803	31.0856	0.196103	8.0208	1.01155	241.59	0.159141	129.396	5.23028	16.2162	0.0386016	2.66173	8.51063	25.7456	1.0044	1.56814	7.43239	167.659	167.659	14.8	1.34931	6.67288	0.0236452	0.00287749	2.50319	0.010437	0.769375	0.00250819	0.0728054	2.70468	0.138427	529.66	529.66	0.720616	69.1899	1.89934	33.8808	1.53018	46.6424	4.86694	0.00377413	1.93713	0.146125	7.90354
[truncated: 3,615 more rows]
[truncated: 51 more columns]
